# Supplementary material for: Gallic acid pyridine monosolvate
Source: Acta Crystallogr Sect E Struct Rep Online. 2011 Oct 29;67(Pt 11):o3096. doi: 10.1107/S1600536811043868 (PMC3247482; doi:10.1107/S1600536811043868)
Supplement: Supplementary file 2 [file e-67-o3096-Isup2.hkl]

# 
# h,k,l, Fc-squared, Fo-squared, sigma(Fo-squared) and status flag 
# 
data_I
_shelx_title ' SAMP18 in P2(1)/n' 
_shelx_refln_list_code          4 
_shelx_F_calc_maximum      151.28 
_exptl_crystal_F_000       520.00 
_reflns_d_resolution_high  0.8409 
 
loop_ 
 _symmetry_equiv_pos_as_xyz 
 'x, y, z' 
 '-x+1/2, y+1/2, -z+1/2' 
 '-x, -y, -z' 
 'x-1/2, -y-1/2, z-1/2' 
 
_cell_length_a     9.3350 
_cell_length_b    10.4352 
_cell_length_c    11.8581 
_cell_angle_alpha  90.000 
_cell_angle_beta  107.632 
_cell_angle_gamma  90.000 
 
_shelx_F_squared_multiplier     1.000 
 
loop_ 
 _refln_index_h 
 _refln_index_k 
 _refln_index_l 
 _refln_F_squared_calc 
 _refln_F_squared_meas 
 _refln_F_squared_sigma 
 _refln_observed_status 
   2   0   0     1277.21     1338.64     18.85 o 
   4   0   0       37.07       52.18     10.58 o 
   6   0   0      362.39      326.05     19.80 o 
   8   0   0      293.00      313.60     24.16 o 
  10   0   0       98.33       97.45     19.46 o 
   1   1   0        5.06       10.17      2.80 o 
   2   1   0     2148.63     1895.80    124.22 o 
   3   1   0      588.01      572.54     33.06 o 
   4   1   0        3.95       -2.08      7.68 o 
   5   1   0      107.71      123.36      9.10 o 
   6   1   0      105.52       93.76     10.16 o 
   7   1   0      335.83      353.70     16.29 o 
   8   1   0      986.85      978.67     25.70 o 
   9   1   0       85.04       95.58     20.94 o 
  10   1   0       11.53      -10.57     13.36 o 
   0   2   0      510.15      458.75     13.62 o 
   1   2   0     7134.95     7061.81     32.27 o 
   2   2   0     1423.69     1437.44     23.26 o 
   3   2   0     3069.79     3383.87     38.68 o 
   4   2   0     2237.84     2435.44     37.03 o 
   5   2   0      271.41      275.54     17.39 o 
   6   2   0       97.51       98.75     15.80 o 
   7   2   0      213.93      200.36     19.91 o 
   8   2   0      235.35      301.87     23.72 o 
   9   2   0       29.41       45.67     16.35 o 
  10   2   0       26.10       33.69     18.75 o 
   1   3   0     4002.34     3947.01    152.46 o 
   2   3   0      464.15      453.40     17.91 o 
   3   3   0       31.32       35.53     10.15 o 
   4   3   0      317.50      377.39     18.25 o 
   5   3   0       41.50       39.62     12.83 o 
   6   3   0       61.54       74.32     14.67 o 
   7   3   0       19.56        8.03     15.36 o 
   8   3   0       64.04       73.89     16.78 o 
   9   3   0       57.80       78.53     19.18 o 
  10   3   0       80.39       69.24     20.16 o 
   0   4   0     1072.03      891.14     24.83 o 
   1   4   0      806.04      787.55     26.71 o 
   2   4   0        7.27       10.85     10.15 o 
   3   4   0     2534.56     2632.33     44.54 o 
   4   4   0      725.39      836.43     25.58 o 
   5   4   0        5.54       21.00     12.97 o 
   6   4   0        0.07       -6.62     14.94 o 
   7   4   0        6.34       -2.82     14.38 o 
   8   4   0      168.88      196.99     22.30 o 
   9   4   0      342.24      408.10     30.65 o 
  10   4   0       21.87       24.53     19.31 o 
   1   5   0      293.12      276.84     11.22 o 
   2   5   0      771.05      684.68     26.19 o 
   3   5   0        1.84        2.40     12.12 o 
   4   5   0      155.92      188.32     17.65 o 
   5   5   0        0.19        7.05     12.83 o 
   6   5   0       45.32       45.26     16.50 o 
   7   5   0       32.16       32.71     17.76 o 
   8   5   0       36.18       30.17     17.20 o 
   9   5   0        0.13      -13.25     18.46 o 
   0   6   0      295.47      299.26     20.37 o 
   1   6   0     1019.83      965.48     53.47 o 
   2   6   0      145.37      162.20     16.38 o 
   3   6   0       30.93       33.84     15.09 o 
   4   6   0       12.21       37.35     13.95 o 
   5   6   0        9.62        7.75     15.36 o 
   6   6   0       72.82       85.74     17.91 o 
   7   6   0       13.88      -17.76     17.76 o 
   8   6   0       31.89       35.95     16.92 o 
   9   6   0        3.02        8.46     17.62 o 
   1   7   0      125.96      117.60     14.54 o 
   2   7   0      311.48      306.76     23.47 o 
   3   7   0      199.91      189.91     20.19 o 
   4   7   0        0.11        9.72     14.66 o 
   5   7   0      282.88      280.96     24.15 o 
   6   7   0      148.07      144.06     20.60 o 
   7   7   0        3.33       14.52     16.07 o 
   8   7   0        0.05      -21.28     21.28 o 
   0   8   0       41.22       50.62     14.95 o 
   1   8   0        0.20       -4.69     10.65 o 
   2   8   0       12.79        4.37     16.49 o 
   3   8   0       67.28       59.09     17.77 o 
   4   8   0       37.67       59.21     17.90 o 
   5   8   0        1.44        7.61     15.93 o 
   6   8   0       65.69       54.43     17.91 o 
   7   8   0       43.08       85.15     20.30 o 
   8   8   0        0.40      -17.34     18.89 o 
   1   9   0      234.91      226.87     22.80 o 
   2   9   0       56.97       52.59     18.89 o 
   3   9   0       35.53       49.20     17.34 o 
   4   9   0      118.40       99.73     22.99 o 
   5   9   0        4.08       38.76     17.90 o 
   6   9   0       15.85       21.00     17.20 o 
   7   9   0        7.82       17.20     19.31 o 
   0  10   0      234.22      162.08     27.39 o 
   1  10   0        0.64      -12.11     12.11 o 
   2  10   0       26.31       41.59     19.88 o 
   3  10   0       25.86       14.52     21.29 o 
   4  10   0        5.86       26.78     18.32 o 
   5  10   0        2.88      -21.28     21.28 o 
   6  10   0        3.25       17.48     18.04 o 
   1  11   0       20.02        6.44     13.53 o 
   2  11   0        2.97       -3.81     19.45 o 
   3  11   0       16.08       28.61     21.00 o 
   4  11   0        8.07      -18.46     19.73 o 
   0  12   0        0.00       10.99     21.28 o 
   1  12   0        0.04       29.59     19.59 o 
   2  12   0        0.87      -21.70     21.70 o 
  -9   0   1       60.67       43.85     19.18 o 
  -7   0   1      201.95      194.43     17.93 o 
  -5   0   1     1460.58     1569.93     32.14 o 
  -3   0   1      172.10      151.48     10.61 o 
  -1   0   1      556.70      450.70      6.16 o 
   1   0   1     3403.48     3383.95     19.37 o 
   3   0   1        5.38        7.19      8.46 o 
   5   0   1      120.64      131.96     14.54 o 
   7   0   1      828.06      792.07     32.50 o 
   9   0   1       21.88       11.84     17.34 o 
 -10   1   1        1.14       15.74     16.00 o 
  -9   1   1       55.17       39.37     11.43 o 
  -8   1   1       30.35       46.41     10.54 o 
  -7   1   1      141.62      122.21     11.47 o 
  -6   1   1      156.45      145.60     11.39 o 
  -5   1   1        1.89        8.68      6.83 o 
  -4   1   1      582.58      633.76     13.32 o 
  -3   1   1      986.99     1021.38     18.46 o 
  -2   1   1     2941.39     2947.87     78.29 o 
  -1   1   1       35.57       27.52      3.36 o 
   0   1   1       58.79       73.59      3.09 o 
   1   1   1      570.60      535.59     14.67 o 
   2   1   1      100.07       96.77      7.14 o 
   3   1   1      733.70      779.23     46.03 o 
   4   1   1      945.14      925.12     52.32 o 
   5   1   1       12.44        0.04     11.14 o 
   6   1   1       23.48       29.02      9.01 o 
   7   1   1      140.70      142.86     13.17 o 
   8   1   1      935.24      969.24     26.49 o 
   9   1   1        2.49       16.79     29.39 o 
  10   1   1        0.48      -13.97     15.22 o 
 -10   2   1        5.78      -19.31     19.31 o 
  -9   2   1      111.37       98.31     18.76 o 
  -8   2   1       26.75       -1.97     16.07 o 
  -7   2   1        2.38      -10.71     14.24 o 
  -6   2   1       42.59       46.53     14.52 o 
  -5   2   1      160.72      192.32     14.83 o 
  -4   2   1        0.35        5.36      9.58 o 
  -3   2   1     4454.88     4546.20     43.54 o 
  -2   2   1     7195.78     7507.70     50.26 o 
  -1   2   1      999.10      892.87     20.66 o 
   0   2   1      145.66      139.64      6.65 o 
   1   2   1     2977.24     2822.21    221.89 o 
   2   2   1      741.74      729.70     18.60 o 
   3   2   1     1120.62     1267.09     25.10 o 
   4   2   1       22.49       50.89     10.71 o 
   5   2   1      114.62      141.40     14.53 o 
   6   2   1      703.03      726.49     27.52 o 
   7   2   1      361.80      332.34     24.60 o 
   8   2   1        3.57      -16.21     16.21 o 
   9   2   1        2.78       18.32     15.36 o 
  10   2   1        1.78       -2.82     17.05 o 
 -10   3   1      131.52      120.75     23.27 o 
  -9   3   1       69.58       69.94     20.16 o 
  -8   3   1       47.40       32.00     16.35 o 
  -7   3   1       94.49       72.36     16.93 o 
  -6   3   1       24.49        0.00     13.53 o 
  -5   3   1      215.62      238.05     16.95 o 
  -4   3   1      120.22      122.67     13.41 o 
  -3   3   1      433.33      425.37     16.74 o 
  -2   3   1      106.64      112.27     11.30 o 
  -1   3   1    22886.02    23435.43   1299.57 o 
   0   3   1    12153.05    11888.88    137.71 o 
   1   3   1       60.63       61.18      7.69 o 
   2   3   1      289.35      300.83     15.01 o 
   3   3   1        5.50        7.19     10.57 o 
   4   3   1      312.56      331.60     18.25 o 
   5   3   1       51.31       67.40     13.82 o 
   6   3   1       72.01       79.40     17.35 o 
   7   3   1       82.40       70.80     18.76 o 
   8   3   1       20.30       -2.26     17.48 o 
   9   3   1      322.44      290.96     25.56 o 
  10   3   1       72.98       31.73     22.28 o 
 -10   4   1       32.93       19.45     20.86 o 
  -9   4   1      108.83      117.07     18.62 o 
  -8   4   1       76.96       43.29     18.90 o 
  -7   4   1       53.48       34.83     17.48 o 
  -6   4   1      192.62      198.93     17.79 o 
  -5   4   1       18.94       14.80     13.11 o 
  -4   4   1      268.56      256.04     16.26 o 
  -3   4   1      783.94      780.58     25.07 o 
  -2   4   1     1331.72     1187.54     27.75 o 
  -1   4   1      263.01      243.47     10.13 o 
   0   4   1       17.99       14.10      7.40 o 
   1   4   1      708.39      678.16     26.65 o 
   2   4   1       16.99       17.06     10.71 o 
   3   4   1      493.93      497.20     20.70 o 
   4   4   1      139.91      152.59     15.95 o 
   5   4   1       35.74       31.16     14.66 o 
   6   4   1       20.45       18.89     16.49 o 
   7   4   1       13.55       12.97     15.79 o 
   8   4   1       50.78       89.25     17.48 o 
   9   4   1       79.03       63.03     20.31 o 
  -9   5   1       14.54       16.63     17.06 o 
  -8   5   1      103.80       75.32     18.19 o 
  -7   5   1       23.71       41.44     15.22 o 
  -6   5   1       20.18       13.81     14.94 o 
  -5   5   1       86.80      104.38     17.07 o 
  -4   5   1      488.90      488.74     25.22 o 
  -3   5   1      472.32      449.38     22.82 o 
  -2   5   1      762.85      703.30     24.90 o 
  -1   5   1        0.01       -7.07      7.70 o 
   0   5   1       29.73       33.99      7.63 o 
   1   5   1      220.34      198.45     10.36 o 
   2   5   1     1137.22     1042.16     32.44 o 
   3   5   1       36.90       20.30     14.80 o 
   4   5   1      125.09      134.48     16.51 o 
   5   5   1       18.62       18.04     15.08 o 
   6   5   1       19.48       35.24     15.22 o 
   7   5   1      170.43      131.38     23.14 o 
   8   5   1        7.38      -10.85     17.20 o 
   9   5   1        2.94        1.27     17.90 o 
  -9   6   1        1.63       17.76     17.76 o 
  -8   6   1        7.96       20.44     14.66 o 
  -7   6   1       23.86       -2.11     16.35 o 
  -6   6   1        4.21      -16.63     16.63 o 
  -5   6   1       25.07       21.00     15.65 o 
  -4   6   1       83.61       72.08     16.64 o 
  -3   6   1      645.96      657.17     28.38 o 
  -2   6   1       59.17       82.50     13.82 o 
  -1   6   1     1017.92     1005.56     31.58 o 
   0   6   1      132.07      124.11     10.94 o 
   1   6   1        1.53       -8.79      8.79 o 
   2   6   1       26.40       21.99     13.96 o 
   3   6   1       29.59       30.03     13.82 o 
   4   6   1       34.01       43.00     15.09 o 
   5   6   1        4.93       -3.66     14.94 o 
   6   6   1        7.76       22.27     13.53 o 
   7   6   1        1.58       22.97     15.50 o 
   8   6   1        8.93       25.79     16.49 o 
  -8   7   1       11.54        6.48     18.46 o 
  -7   7   1      134.81      150.66     22.01 o 
  -6   7   1       69.84       77.28     19.60 o 
  -5   7   1       61.89       60.49     18.47 o 
  -4   7   1      109.79      105.66     19.47 o 
  -3   7   1        0.62       -2.40     15.36 o 
  -2   7   1      115.08       95.80     17.78 o 
  -1   7   1      455.56      443.73     30.30 o 
   0   7   1      169.50      154.09     16.24 o 
   1   7   1      449.48      426.84     17.10 o 
   2   7   1      698.97      579.54     32.49 o 
   3   7   1       42.53       37.93     16.64 o 
   4   7   1      120.58       86.20     20.60 o 
   5   7   1      124.88      125.70     21.16 o 
   6   7   1      121.19      161.38     21.02 o 
   7   7   1       40.92       37.36     19.31 o 
   8   7   1        0.20      -12.40     18.46 o 
  -8   8   1        5.54       40.73     18.18 o 
  -7   8   1       16.16        5.22     18.75 o 
  -6   8   1       31.26       28.90     20.72 o 
  -5   8   1        5.74        3.24     16.77 o 
  -4   8   1        0.00        8.88     16.21 o 
  -3   8   1      104.02       95.50     21.02 o 
  -2   8   1      206.43      195.13     22.59 o 
  -1   8   1        6.54       14.27     10.40 o 
   0   8   1        0.79        2.17     16.91 o 
   1   8   1       86.53       71.74     13.36 o 
   2   8   1       99.53       59.24     19.04 o 
   3   8   1        3.10        7.75     17.34 o 
   4   8   1        1.28       22.69     16.07 o 
   5   8   1       20.60        6.63     18.32 o 
   6   8   1        1.59      -13.39     17.19 o 
   7   8   1        3.17      -21.71     21.71 o 
  -7   9   1       81.87       53.30     22.84 o 
  -6   9   1       60.81       29.47     21.01 o 
  -5   9   1       50.76       26.22     19.88 o 
  -4   9   1       26.19       66.96     17.06 o 
  -3   9   1        7.10       20.16     17.05 o 
  -2   9   1       46.30       44.55     19.46 o 
  -1   9   1       30.57       23.38     12.38 o 
   0   9   1       21.61       27.14     11.86 o 
   1   9   1       10.58       21.61     11.66 o 
   2   9   1       31.02       47.23     18.61 o 
   3   9   1        4.52       -9.73     17.62 o 
   4   9   1        0.26       21.99     16.21 o 
   5   9   1       20.86       23.68     18.75 o 
   6   9   1        1.68        5.36     18.89 o 
   7   9   1        0.00        0.00     20.44 o 
  -6  10   1       57.53       56.82     22.28 o 
  -5  10   1        0.65        5.36     19.17 o 
  -4  10   1       17.42       22.69     19.03 o 
  -3  10   1        2.23        0.00     20.15 o 
  -2  10   1       18.90       33.41     17.06 o 
  -1  10   1       21.77       22.66     12.61 o 
   0  10   1        8.75       -9.33     12.63 o 
   1  10   1        9.55       15.96     18.89 o 
   2  10   1       43.01       50.05     20.87 o 
   3  10   1       66.49       94.61     20.30 o 
   4  10   1        0.03       -1.27     18.74 o 
   5  10   1       55.35       16.64     21.15 o 
  -5  11   1       33.02       10.29     22.70 o 
  -4  11   1        0.30        8.46     19.59 o 
  -3  11   1        1.24        0.00     18.75 o 
  -2  11   1       14.77       26.08     20.30 o 
  -1  11   1       19.76       34.46     13.60 o 
   0  11   1        5.46        7.60     18.39 o 
   1  11   1        0.21       12.81     12.95 o 
   2  11   1       56.29       55.27     22.70 o 
   3  11   1        0.67       23.40     19.59 o 
   4  11   1       42.89       11.70     22.98 o 
  -2  12   1        0.16       24.95     21.14 o 
  -1  12   1       30.71       47.96     13.90 o 
   0  12   1        2.07        7.73     14.09 o 
   1  12   1       35.10       44.24     15.35 o 
   2  12   1        6.28       -4.37     22.41 o 
 -10   0   2       56.81       32.15     18.47 o 
  -8   0   2        1.68        8.17     13.81 o 
  -6   0   2       25.49       20.02     12.83 o 
  -4   0   2      560.94      487.48     16.63 o 
  -2   0   2     1595.90     1340.83     19.26 o 
   0   0   2     2417.23     2154.31     17.17 o 
   2   0   2     1816.03     1837.99     28.92 o 
   4   0   2      525.70      638.59     21.57 o 
   6   0   2        0.02      -14.09     14.09 o 
   8   0   2     1290.41     1136.49     41.25 o 
 -10   1   2       61.87       64.10     13.11 o 
  -9   1   2        3.57       -0.04     10.89 o 
  -8   1   2       28.60       18.50     10.51 o 
  -7   1   2        0.01       11.03      8.52 o 
  -6   1   2      289.38      266.80     12.52 o 
  -5   1   2       84.36       92.46      8.33 o 
  -4   1   2     6007.48     6096.83     38.25 o 
  -3   1   2      370.66      356.26      9.78 o 
  -2   1   2      180.55      131.07      6.70 o 
  -1   1   2     2093.26     2122.80     20.41 o 
   0   1   2     6468.67     7175.58    192.75 o 
   1   1   2     1152.71     1147.62     18.20 o 
   2   1   2      172.20      200.32     11.60 o 
   3   1   2     1299.51     1351.15    128.99 o 
   4   1   2      191.31      164.67      9.94 o 
   5   1   2      225.31      208.49     24.16 o 
   6   1   2      286.88      279.46     14.63 o 
   7   1   2       10.41       25.76     10.74 o 
   8   1   2      314.70      314.22     33.48 o 
   9   1   2        8.99       20.11     11.76 o 
 -10   2   2       12.69       -3.81     18.61 o 
  -9   2   2       48.34       49.35     17.91 o 
  -8   2   2       27.05       11.28     15.65 o 
  -7   2   2       52.95       38.21     14.66 o 
  -6   2   2      298.02      317.51     19.23 o 
  -5   2   2      415.18      464.13     19.83 o 
  -4   2   2      529.08      616.84     19.88 o 
  -3   2   2       80.86       77.49      9.88 o 
  -2   2   2     4248.11     4457.49     38.34 o 
  -1   2   2     5375.13     5345.02    241.91 o 
   0   2   2        5.01       10.89      6.30 o 
   1   2   2      566.99      570.17     32.82 o 
   2   2   2      320.20      325.56     15.02 o 
   3   2   2      135.06      129.21     12.14 o 
   4   2   2      401.44      471.01     19.97 o 
   5   2   2       44.23       40.04     15.09 o 
   6   2   2      244.47      245.49     22.18 o 
   7   2   2     1815.16     1792.77     47.75 o 
   8   2   2        1.29      -16.49     16.49 o 
   9   2   2       46.67       47.79     19.60 o 
 -10   3   2        1.45      -16.91     18.32 o 
  -9   3   2      249.43      261.62     24.14 o 
  -8   3   2        1.49       -6.77     15.36 o 
  -7   3   2      599.78      578.41     26.35 o 
  -6   3   2      219.49      270.61     18.50 o 
  -5   3   2       19.70       12.55     11.28 o 
  -4   3   2       15.10       28.19      9.87 o 
  -3   3   2      600.04      596.79     18.49 o 
  -2   3   2     2736.49     2606.14     33.37 o 
  -1   3   2     6995.12     7245.27    330.35 o 
   0   3   2       22.91       23.01      7.25 o 
   1   3   2        8.67       12.37     16.56 o 
   2   3   2        4.94       16.21      9.16 o 
   3   3   2       25.67       38.35     11.00 o 
   4   3   2      175.04      182.31     15.82 o 
   5   3   2      479.04      462.88     23.08 o 
   6   3   2      194.37      195.95     20.19 o 
   7   3   2       96.86       84.20     17.77 o 
   8   3   2      118.03      103.68     22.00 o 
   9   3   2       22.70       19.88     18.47 o 
 -10   4   2      120.67       85.47     23.41 o 
  -9   4   2        9.54       21.42     18.18 o 
  -8   4   2       33.52       13.39     15.93 o 
  -7   4   2       45.36       22.28     15.65 o 
  -6   4   2      136.09      138.58     16.51 o 
  -5   4   2      238.55      266.75     17.80 o 
  -4   4   2      528.03      638.43     21.98 o 
  -3   4   2      822.99      935.48     25.93 o 
  -2   4   2     1286.93     1150.10     27.86 o 
  -1   4   2        0.26        3.62      6.72 o 
   0   4   2       68.21       70.39      7.43 o 
   1   4   2      518.01      480.59     37.21 o 
   2   4   2      336.13      415.37     18.55 o 
   3   4   2        1.29       -8.88     11.56 o 
   4   4   2      912.50      975.97     29.88 o 
   5   4   2      888.15      952.13     33.25 o 
   6   4   2      206.55      203.16     19.77 o 
   7   4   2       12.42        7.47     17.76 o 
   8   4   2        8.72        1.13     16.07 o 
   9   4   2       58.49       16.64     19.32 o 
 -10   5   2      103.01       82.50     22.56 o 
  -9   5   2       20.53       20.02     17.06 o 
  -8   5   2        9.64       10.99     17.34 o 
  -7   5   2       19.18       26.08     15.65 o 
  -6   5   2       29.04       16.92     15.65 o 
  -5   5   2        1.87       14.66     13.11 o 
  -4   5   2       59.19       57.68     14.81 o 
  -3   5   2     7178.56     6731.53     78.40 o 
  -2   5   2       47.74       50.20     12.27 o 
  -1   5   2      308.35      356.47     12.91 o 
   0   5   2       58.13       60.98      7.86 o 
   1   5   2       84.19       86.25     15.17 o 
   2   5   2       30.48       36.23     12.41 o 
   3   5   2       28.89       43.42     14.38 o 
   4   5   2       11.86        4.65     14.10 o 
   5   5   2      965.70     1052.19     35.67 o 
   6   5   2      400.38      384.70     26.16 o 
   7   5   2      316.08      333.09     26.70 o 
   8   5   2        0.61       30.44     17.34 o 
   9   5   2       59.36       41.87     21.71 o 
  -9   6   2        1.46        2.68     17.34 o 
  -8   6   2        1.88       11.84     17.19 o 
  -7   6   2       43.84        4.23     17.91 o 
  -6   6   2       46.37       60.49     16.64 o 
  -5   6   2      123.37      112.31     20.04 o 
  -4   6   2       40.55       37.22     15.37 o 
  -3   6   2       45.54       63.59     13.25 o 
  -2   6   2     1395.98     1350.39     37.91 o 
  -1   6   2     1455.63     1409.40     24.41 o 
   0   6   2      117.83      107.11      9.98 o 
   1   6   2        2.40        8.38      8.73 o 
   2   6   2       24.55       21.71     14.38 o 
   3   6   2      119.17      145.90     18.20 o 
   4   6   2       30.35       10.15     16.49 o 
   5   6   2       40.39       42.86     16.21 o 
   6   6   2        0.08       24.52     15.79 o 
   7   6   2       35.65       68.65     19.45 o 
   8   6   2        6.19        5.50     16.77 o 
  -9   7   2       16.95       21.43     19.73 o 
  -8   7   2       14.73       36.79     18.18 o 
  -7   7   2      161.79      143.22     23.14 o 
  -6   7   2        0.90        6.20     15.79 o 
  -5   7   2        0.10      -11.13     16.49 o 
  -4   7   2      245.77      205.93     21.75 o 
  -3   7   2       49.60       22.42     16.78 o 
  -2   7   2       53.08       33.00     15.51 o 
  -1   7   2        5.43       12.24      9.39 o 
   0   7   2        4.23       14.90     14.45 o 
   1   7   2      187.87      205.16     13.74 o 
   2   7   2       12.14       23.40     14.24 o 
   3   7   2      182.62      194.80     22.02 o 
   4   7   2        5.24       26.78     16.77 o 
   5   7   2        1.82       15.79     16.35 o 
   6   7   2       41.25       47.65     18.61 o 
   7   7   2        5.89        9.16     17.05 o 
   8   7   2       17.99       10.15     22.83 o 
  -8   8   2        1.63       34.53     16.21 o 
  -7   8   2        4.77       27.63     15.22 o 
  -6   8   2       76.90       87.15     20.45 o 
  -5   8   2       47.57       82.62     18.05 o 
  -4   8   2       65.11       28.20     19.88 o 
  -3   8   2        1.26        5.64     15.64 o 
  -2   8   2        2.13       24.10     15.36 o 
  -1   8   2       12.83        2.55     11.20 o 
   0   8   2        1.44        3.27     11.31 o 
   1   8   2        0.15       12.20     11.10 o 
   2   8   2       31.01       24.95     17.76 o 
   3   8   2       13.61       -0.99     15.93 o 
   4   8   2        3.11        2.26     17.48 o 
   5   8   2        4.71        8.17     16.21 o 
   6   8   2       17.27       16.63     19.73 o 
   7   8   2        8.74        9.73     20.44 o 
  -7   9   2        1.58      -19.59     19.59 o 
  -6   9   2       35.90       68.79     17.62 o 
  -5   9   2       53.72       41.17     19.03 o 
  -4   9   2       84.90       93.08     20.03 o 
  -3   9   2        8.16       10.57     18.04 o 
  -2   9   2       40.21       30.73     18.47 o 
  -1   9   2      113.97      106.41     14.88 o 
   0   9   2      201.38      201.36     16.17 o 
   1   9   2       20.61       17.76     11.99 o 
   2   9   2       24.37       25.23     17.06 o 
   3   9   2       18.43        2.26     17.48 o 
   4   9   2       26.05       15.65     20.02 o 
   5   9   2       10.74       37.21     17.76 o 
   6   9   2        0.01       15.22     18.32 o 
  -6  10   2        3.10      -12.68     20.15 o 
  -5  10   2        0.32        1.41     18.60 o 
  -4  10   2       11.21       14.94     18.89 o 
  -3  10   2        1.01        4.79     19.73 o 
  -2  10   2        8.96        1.13     18.46 o 
  -1  10   2        0.23       -2.17     19.31 o 
   0  10   2       56.33       55.55     19.25 o 
   1  10   2        9.96        0.95     23.19 o 
   2  10   2        5.88      -15.50     19.31 o 
   3  10   2        2.50       13.81     17.19 o 
   4  10   2        0.18      -13.25     19.73 o 
   5  10   2        0.75       -2.82     20.30 o 
  -5  11   2        0.08       -2.96     20.58 o 
  -4  11   2       25.73       63.29     19.59 o 
  -3  11   2        8.97        5.36     18.75 o 
  -2  11   2        5.20       35.66     19.03 o 
  -1  11   2        2.21       -2.27     27.41 o 
   0  11   2        9.86       -1.16     14.05 o 
   1  11   2       46.32       60.00     15.65 o 
   2  11   2        6.81      -16.07     22.69 o 
   3  11   2       27.40       32.28     19.73 o 
   4  11   2        0.24      -10.43     19.87 o 
  -2  12   2        8.60       11.84     22.27 o 
  -1  12   2      121.58      117.54     18.01 o 
   0  12   2       15.70        5.06     15.43 o 
   1  12   2        3.03       -0.84     23.26 o 
 -11   0   3        7.54       50.32     15.22 o 
  -9   0   3       35.45       46.10     15.37 o 
  -7   0   3      538.99      449.97     24.08 o 
  -5   0   3        4.40       12.12     10.01 o 
  -3   0   3        0.27       12.12      8.32 o 
  -1   0   3      815.08      858.30     12.36 o 
   1   0   3     1534.16     1469.52     47.69 o 
   3   0   3     1825.62     1877.51     35.82 o 
   5   0   3       28.36       28.05     14.24 o 
   7   0   3      682.20      715.63     33.72 o 
   9   0   3      129.30      155.16     23.84 o 
 -11   1   3       22.87       20.59     13.94 o 
 -10   1   3       26.89       37.58     11.99 o 
  -9   1   3        4.95       -8.80     16.35 o 
  -8   1   3       50.31       46.59     11.16 o 
  -7   1   3       33.26       52.63      9.81 o 
  -6   1   3     1961.41     2119.43     57.80 o 
  -5   1   3      911.42     1019.71     18.29 o 
  -4   1   3      362.11      295.91     10.22 o 
  -3   1   3      240.21      183.05      8.26 o 
  -2   1   3        0.16       -5.06      5.97 o 
  -1   1   3        8.74       -0.28      4.09 o 
   0   1   3      136.36      148.82      5.60 o 
   1   1   3      155.09      154.64      6.96 o 
   2   1   3       98.08      110.24      7.97 o 
   3   1   3      421.52      424.06     14.03 o 
   4   1   3      498.18      547.00     16.18 o 
   5   1   3      758.13      737.20     20.14 o 
   6   1   3      510.59      492.17     28.74 o 
   7   1   3      142.30      151.04     14.11 o 
   8   1   3        4.68       21.97     13.81 o 
   9   1   3       54.22       62.79     15.72 o 
 -10   2   3       49.64       46.10     19.32 o 
  -9   2   3        3.94       -8.60     14.38 o 
  -8   2   3        0.47       16.63     13.95 o 
  -7   2   3       85.91       89.00     16.78 o 
  -6   2   3       31.43       22.98     12.41 o 
  -5   2   3       14.97       26.36     10.01 o 
  -4   2   3     1724.81     1595.30     29.86 o 
  -3   2   3     1772.89     1717.49     27.69 o 
  -2   2   3      190.45      166.49     12.45 o 
  -1   2   3     3743.20     3759.65    305.52 o 
   0   2   3       15.32       32.14     17.06 o 
   1   2   3     1264.63     1327.19     51.30 o 
   2   2   3     1588.65     1631.36     29.73 o 
   3   2   3      140.04      149.95     14.12 o 
   4   2   3      959.76      992.93     29.48 o 
   5   2   3       91.15      110.45     17.07 o 
   6   2   3      578.42      525.29     27.33 o 
   7   2   3      544.62      580.37     28.87 o 
   8   2   3       65.10       55.84     18.47 o 
   9   2   3        5.66        9.58     17.05 o 
 -10   3   3        8.43       26.92     17.62 o 
  -9   3   3       21.38       -6.77     15.65 o 
  -8   3   3       40.99       35.53     16.07 o 
  -7   3   3        0.09       23.11     13.25 o 
  -6   3   3      210.25      258.02     18.50 o 
  -5   3   3       18.87       23.82     11.42 o 
  -4   3   3        2.10       -3.95     10.15 o 
  -3   3   3       36.39       42.73     11.00 o 
  -2   3   3     1096.16     1039.37     22.52 o 
  -1   3   3     1126.05     1046.23     54.81 o 
   0   3   3       87.86       98.96      8.96 o 
   1   3   3      381.96      387.47     22.47 o 
   2   3   3     1839.52     2006.86     34.38 o 
   3   3   3       20.93       23.54     11.98 o 
   4   3   3      122.10      125.17     15.66 o 
   5   3   3       35.59       30.31     15.09 o 
   6   3   3        0.06       -9.16     17.05 o 
   7   3   3       37.55        6.34     18.19 o 
   8   3   3       64.05       75.86     20.02 o 
   9   3   3        9.14       11.28     18.32 o 
 -10   4   3       23.57       54.69     15.65 o 
  -9   4   3       55.69       35.11     18.19 o 
  -8   4   3      177.49      105.42     18.91 o 
  -7   4   3      382.61      380.60     24.46 o 
  -6   4   3       17.23       29.60     13.81 o 
  -5   4   3      118.52      128.69     16.79 o 
  -4   4   3        0.98       25.51     11.42 o 
  -3   4   3      239.15      219.69     16.12 o 
  -2   4   3      141.64      153.08     12.57 o 
  -1   4   3       20.80       22.49      9.09 o 
   0   4   3       20.90       -1.15     16.92 o 
   1   4   3      248.88      212.63     15.98 o 
   2   4   3       40.53       50.90     12.83 o 
   3   4   3       62.11       39.91     15.37 o 
   4   4   3       22.14        9.59     14.66 o 
   5   4   3      715.47      693.77     29.92 o 
   6   4   3       22.33       27.35     18.33 o 
   7   4   3        3.28       14.66     15.64 o 
   8   4   3       51.52       75.15     17.91 o 
   9   4   3        3.89       17.48     17.48 o 
 -10   5   3       10.50       29.32     18.89 o 
  -9   5   3       19.71      -18.89     18.89 o 
  -8   5   3        0.09       24.81     14.94 o 
  -7   5   3       58.63       58.09     16.64 o 
  -6   5   3       57.15       34.12     16.50 o 
  -5   5   3      220.29      178.09     18.78 o 
  -4   5   3        5.16        1.97     12.40 o 
  -3   5   3      993.95      928.04     28.64 o 
  -2   5   3     2218.66     2121.93     40.50 o 
  -1   5   3      246.96      238.28     11.15 o 
   0   5   3     2285.88     2433.82    167.74 o 
   1   5   3       44.54       55.89     12.76 o 
   2   5   3       32.27       24.81     14.38 o 
   3   5   3       35.83       36.52     14.52 o 
   4   5   3      102.07      129.08     16.79 o 
   5   5   3       70.44       42.59     18.33 o 
   6   5   3      174.60      203.22     21.87 o 
   7   5   3      157.36      182.15     23.84 o 
   8   5   3        5.74       60.18     16.63 o 
  -9   6   3        1.62        5.36     16.35 o 
  -8   6   3      207.44      204.65     21.17 o 
  -7   6   3       33.22       38.35     17.48 o 
  -6   6   3       36.04       33.13     17.48 o 
  -5   6   3        3.01       -1.69     14.38 o 
  -4   6   3       20.54       10.29     14.10 o 
  -3   6   3      878.16      843.11     30.99 o 
  -2   6   3      353.81      324.52     22.07 o 
  -1   6   3      654.50      642.47     39.74 o 
   0   6   3        0.32        1.93      8.94 o 
   1   6   3      390.79      380.28     18.61 o 
   2   6   3       11.13        5.22     13.67 o 
   3   6   3        2.05       32.84     14.38 o 
   4   6   3      252.09      267.79     22.60 o 
   5   6   3        0.06       14.09     15.36 o 
   6   6   3        0.81       -4.51     16.21 o 
   7   6   3        3.92      -17.62     17.62 o 
   8   6   3       60.13       56.68     22.56 o 
  -9   7   3        0.05      -21.28     21.28 o 
  -8   7   3       14.51       31.43     17.20 o 
  -7   7   3       10.94        9.16     18.46 o 
  -6   7   3       16.15        3.10     17.34 o 
  -5   7   3        0.72       10.15     15.08 o 
  -4   7   3      350.90      330.22     25.59 o 
  -3   7   3      170.62      166.56     20.19 o 
  -2   7   3       46.19       46.95     14.95 o 
  -1   7   3        0.28       -1.81     10.57 o 
   0   7   3        0.32        4.31      9.66 o 
   1   7   3      235.06      223.37     14.88 o 
   2   7   3        1.97       -7.61     15.36 o 
   3   7   3        0.20       32.28     14.80 o 
   4   7   3      174.50      173.59     22.58 o 
   5   7   3        0.02      -11.13     17.62 o 
   6   7   3       21.19       18.32     18.04 o 
   7   7   3        4.89       35.52     17.20 o 
  -8   8   3       12.76        4.09     21.57 o 
  -7   8   3       37.96       74.72     18.61 o 
  -6   8   3       44.66       53.43     19.46 o 
  -5   8   3       42.85       50.90     16.78 o 
  -4   8   3      413.84      363.67     29.13 o 
  -3   8   3      113.92      105.80     20.60 o 
  -2   8   3       70.64       53.45     19.60 o 
  -1   8   3        4.38       -4.74     11.41 o 
   0   8   3        0.43       -0.14     21.14 o 
   1   8   3      408.90      379.39     18.50 o 
   2   8   3       41.97       36.66     19.03 o 
   3   8   3       47.79       23.83     17.76 o 
   4   8   3       69.63       89.54     20.59 o 
   5   8   3       51.41       52.31     19.17 o 
   6   8   3      183.91      195.58     26.53 o 
   7   8   3       33.78       57.23     21.71 o 
  -7   9   3        5.20      -16.49     20.58 o 
  -6   9   3       12.93       32.84     19.45 o 
  -5   9   3       28.08       32.85     19.03 o 
  -4   9   3       18.38        6.77     19.59 o 
  -3   9   3      369.17      319.83     28.12 o 
  -2   9   3      385.86      426.90     29.54 o 
  -1   9   3        1.51       -5.55     11.62 o 
   0   9   3       44.85       35.65     13.40 o 
   1   9   3      210.95      209.81     16.92 o 
   2   9   3       25.60       40.32     16.21 o 
   3   9   3       16.82       23.26     17.62 o 
   4   9   3        0.35        6.34     18.46 o 
   5   9   3        0.63       14.66     17.19 o 
   6   9   3       25.97       20.30     21.00 o 
  -6  10   3       16.81       36.51     18.61 o 
  -5  10   3       80.59       69.66     24.11 o 
  -4  10   3       18.96        8.74     18.47 o 
  -3  10   3       76.88       66.98     21.29 o 
  -2  10   3       35.90        9.59     21.43 o 
  -1  10   3       20.58       24.10     12.52 o 
   0  10   3       39.02       18.87     14.29 o 
   1  10   3       15.59       11.14     13.32 o 
   2  10   3       25.98        0.00     18.89 o 
   3  10   3       21.12       37.64     17.62 o 
   4  10   3       14.04        9.73     19.73 o 
   5  10   3        0.51       -1.55     19.03 o 
  -5  11   3        1.99      -19.17     20.58 o 
  -4  11   3       36.69       42.43     23.40 o 
  -3  11   3       42.21       15.23     24.25 o 
  -2  11   3       70.03       97.15     22.84 o 
  -1  11   3       11.36        0.00     14.25 o 
   0  11   3       18.84       -5.65     14.49 o 
   1  11   3        1.08       -4.31     13.50 o 
   2  11   3        8.57       46.79     18.61 o 
   3  11   3        0.88      -10.15     21.14 o 
  -2  12   3      269.81      253.12     34.73 o 
  -1  12   3        1.23       -7.25     14.38 o 
   0  12   3       22.99       15.60     31.50 o 
 -10   0   4       18.51       48.07     16.77 o 
  -8   0   4       14.41       27.63     13.95 o 
  -6   0   4       96.73      120.06     14.81 o 
  -4   0   4        0.31        4.79      8.46 o 
  -2   0   4     1190.18     1032.89     21.46 o 
   0   0   4        5.26        3.23      6.61 o 
   2   0   4     5489.15     5633.28     64.24 o 
   4   0   4      880.04      796.20     28.16 o 
   6   0   4      234.72      238.22     21.32 o 
   8   0   4       75.27       81.65     18.33 o 
 -11   1   4       12.46       40.45     12.54 o 
 -10   1   4       33.20       47.04     13.89 o 
  -9   1   4        4.95       -0.51     11.35 o 
  -8   1   4       78.38       65.93     14.38 o 
  -7   1   4       26.14       33.42     11.42 o 
  -6   1   4      283.47      290.17     17.95 o 
  -5   1   4      499.10      512.95     13.93 o 
  -4   1   4      125.89      113.49      8.36 o 
  -3   1   4     2092.66     2092.27     22.08 o 
  -2   1   4       65.47       76.58      7.76 o 
  -1   1   4      282.65      282.49      8.39 o 
   0   1   4       88.08      100.12      5.54 o 
   1   1   4     1982.78     1996.76     16.06 o 
   2   1   4      552.85      643.78     36.36 o 
   3   1   4      158.69      177.62     10.58 o 
   4   1   4        2.24       34.87     10.15 o 
   5   1   4       57.97       64.93     10.51 o 
   6   1   4      114.77      119.13     13.16 o 
   7   1   4        0.14       15.33     10.71 o 
   8   1   4        0.63       -2.13     11.64 o 
   9   1   4        5.37        8.71     13.17 o 
 -10   2   4       57.21       31.02     18.61 o 
  -9   2   4       91.60       76.30     19.04 o 
  -8   2   4        0.51       -1.83     14.23 o 
  -7   2   4       11.17       -0.70     13.39 o 
  -6   2   4      481.93      508.95     23.37 o 
  -5   2   4        3.08        9.02     10.99 o 
  -4   2   4      308.70      265.60     15.00 o 
  -3   2   4       31.38       56.26     10.29 o 
  -2   2   4       88.25      122.80     10.73 o 
  -1   2   4     1476.29     1442.67    101.42 o 
   0   2   4     2450.77     2519.06    122.45 o 
   1   2   4       23.94       33.41      7.37 o 
   2   2   4       57.03       65.59     11.42 o 
   3   2   4      976.15     1128.81     30.35 o 
   4   2   4      222.07      249.03     19.07 o 
   5   2   4      220.63      194.45     20.62 o 
   6   2   4      195.95      155.13     20.89 o 
   7   2   4       14.95       28.90     17.62 o 
   8   2   4       69.03       62.18     20.16 o 
   9   2   4       24.58       36.37     21.71 o 
 -10   3   4        1.06       22.83     16.21 o 
  -9   3   4      131.24      113.42     20.60 o 
  -8   3   4        0.35       23.96     14.09 o 
  -7   3   4      145.72      150.57     18.49 o 
  -6   3   4       27.17        9.30     13.39 o 
  -5   3   4      252.47      239.25     16.96 o 
  -4   3   4        3.16        7.33     10.29 o 
  -3   3   4        4.55       -1.83      9.87 o 
  -2   3   4      610.17      636.45     19.76 o 
  -1   3   4        3.78        4.90      7.68 o 
   0   3   4        5.57        6.41      7.38 o 
   1   3   4     1859.38     1992.54    120.04 o 
   2   3   4      447.90      483.93     20.69 o 
   3   3   4        3.83       25.79     12.69 o 
   4   3   4       94.41      110.46     15.66 o 
   5   3   4        1.24        1.69     16.07 o 
   6   3   4      147.87      158.46     21.02 o 
   7   3   4        9.16       20.72     15.22 o 
   8   3   4       17.47       48.35     18.47 o 
 -10   4   4        1.57        7.89     18.32 o 
  -9   4   4       12.16       24.38     15.08 o 
  -8   4   4        0.48       -9.16     15.08 o 
  -7   4   4      208.33      258.78     21.60 o 
  -6   4   4        0.19       12.97     13.25 o 
  -5   4   4       82.91       63.48     14.25 o 
  -4   4   4        7.26       26.50     11.84 o 
  -3   4   4      273.97      272.77     15.41 o 
  -2   4   4       35.53       15.65     11.28 o 
  -1   4   4        0.45        7.68      7.08 o 
   0   4   4      706.91      803.33     45.01 o 
   1   4   4      598.22      567.54     43.94 o 
   2   4   4        2.64       -5.07     12.26 o 
   3   4   4      214.09      207.49     17.37 o 
   4   4   4      148.75      144.23     18.77 o 
   5   4   4      927.15      951.05     34.79 o 
   6   4   4      151.75      142.37     21.87 o 
   7   4   4       44.95       26.50     17.62 o 
   8   4   4        0.03       19.03     17.34 o 
 -10   5   4        2.54       29.17     16.49 o 
  -9   5   4       16.92       13.53     16.49 o 
  -8   5   4      149.60      146.59     18.62 o 
  -7   5   4       70.03       83.90     17.49 o 
  -6   5   4        7.59       12.54     15.79 o 
  -5   5   4        0.21       17.05     13.11 o 
  -4   5   4       37.83       39.76     14.24 o 
  -3   5   4      195.13      210.02     17.51 o 
  -2   5   4      232.00      220.87     16.25 o 
  -1   5   4      173.30      178.57     11.52 o 
   0   5   4       43.35       53.16     14.52 o 
   1   5   4       24.62       16.72     11.35 o 
   2   5   4       66.14       92.10     15.09 o 
   3   5   4       59.89       68.39     16.08 o 
   4   5   4        0.32        0.99     15.22 o 
   5   5   4     1151.33     1200.07     40.96 o 
   6   5   4       69.38       89.68     19.60 o 
   7   5   4        4.72       -6.34     18.46 o 
   8   5   4        0.69       15.50     19.31 o 
  -9   6   4       20.92      -20.72     20.72 o 
  -8   6   4       46.31       37.08     18.89 o 
  -7   6   4      123.70      180.29     21.44 o 
  -6   6   4        2.51       -8.32     15.50 o 
  -5   6   4       75.65       86.17     17.63 o 
  -4   6   4        3.27       -0.70     13.25 o 
  -3   6   4       88.77       73.92     14.95 o 
  -2   6   4      298.63      262.09     19.79 o 
  -1   6   4      118.16      118.21     25.12 o 
   0   6   4       83.24       88.74     11.59 o 
   1   6   4      180.09      146.65     13.38 o 
   2   6   4       74.87       66.71     17.07 o 
   3   6   4        9.88       13.25     15.50 o 
   4   6   4      261.69      275.12     23.87 o 
   5   6   4        2.14        6.48     15.79 o 
   6   6   4        1.76       35.94     14.09 o 
   7   6   4       12.10       10.71     17.76 o 
  -9   7   4        5.08       -2.82     20.44 o 
  -8   7   4        0.00      -19.45     19.45 o 
  -7   7   4       41.82       31.72     19.31 o 
  -6   7   4        4.63       -4.09     15.22 o 
  -5   7   4      244.20      193.74     21.75 o 
  -4   7   4      228.62      207.86     22.31 o 
  -3   7   4       81.10       66.01     17.91 o 
  -2   7   4       86.75      101.56     16.22 o 
  -1   7   4       63.00       87.03     11.68 o 
   0   7   4      150.93      164.33     13.52 o 
   1   7   4      190.22      200.15     39.11 o 
   2   7   4       10.09       -5.50     16.91 o 
   3   7   4       14.40       24.53     17.06 o 
   4   7   4      842.04      901.74     37.44 o 
   5   7   4       23.49       -9.30     18.33 o 
   6   7   4        7.77       20.58     16.35 o 
   7   7   4        2.00      -21.14     21.14 o 
  -8   8   4        8.68        8.17     19.87 o 
  -7   8   4        1.47       -2.40     17.34 o 
  -6   8   4        0.05      -12.54     15.79 o 
  -5   8   4      224.68      235.48     24.14 o 
  -4   8   4      942.66      918.92     39.47 o 
  -3   8   4        0.16       10.29     15.79 o 
  -2   8   4      258.05      249.99     24.86 o 
  -1   8   4      133.13      128.24     19.40 o 
   0   8   4       45.51       34.32     17.34 o 
   1   8   4        4.35        9.59     11.17 o 
   2   8   4        2.55       -2.96     16.77 o 
   3   8   4      121.82      156.44     20.74 o 
   4   8   4       13.89       40.17     17.62 o 
   5   8   4        7.39       10.29     17.90 o 
   6   8   4       72.78      123.10     19.60 o 
  -7   9   4        0.21       30.16     18.46 o 
  -6   9   4       23.12       26.50     18.89 o 
  -5   9   4       21.45        3.52     19.45 o 
  -4   9   4      190.30      224.68     25.83 o 
  -3   9   4      221.50      197.50     26.40 o 
  -2   9   4       62.17       48.65     20.87 o 
  -1   9   4       25.62       22.59     11.35 o 
   0   9   4       25.75       34.48     12.18 o 
   1   9   4       25.93       38.28     13.25 o 
   2   9   4       94.18       92.38     22.57 o 
   3   9   4      144.33      144.75     23.14 o 
   4   9   4       54.53       37.64     22.70 o 
   5   9   4        0.37      -20.86     20.86 o 
  -6  10   4       21.78       -1.41     19.31 o 
  -5  10   4      119.33      101.55     25.95 o 
  -4  10   4       21.51       49.05     19.03 o 
  -3  10   4        3.16      -20.01     20.01 o 
  -2  10   4       50.17       30.59     20.58 o 
  -1  10   4        1.73        6.36     16.77 o 
   0  10   4        0.06        5.10     12.43 o 
   1  10   4       19.06       18.71     13.63 o 
   2  10   4        6.11        6.34     16.77 o 
   3  10   4       40.10        0.00     22.56 o 
   4  10   4       60.93       71.77     22.28 o 
  -4  11   4        9.73       -1.55     21.42 o 
  -3  11   4       62.59       69.65     22.70 o 
  -2  11   4      138.77      178.87     26.80 o 
  -1  11   4       26.44       46.13     15.51 o 
   0  11   4       22.71       41.91     13.38 o 
   1  11   4        0.03        7.05     12.87 o 
   2  11   4       37.19       42.71     24.53 o 
 -11   0   5       34.33        4.23     20.44 o 
  -9   0   5       30.13       25.23     15.65 o 
  -7   0   5        1.48       -2.40     13.11 o 
  -5   0   5      736.57      714.50     23.16 o 
  -3   0   5     5201.08     5386.11     54.09 o 
  -1   0   5        5.46       -0.57      6.62 o 
   1   0   5     1225.00     1143.75     29.16 o 
   3   0   5      200.02      217.37     19.21 o 
   5   0   5       91.30       71.79     19.32 o 
   7   0   5       40.41       56.25     17.48 o 
 -11   1   5      144.62      137.55     17.23 o 
 -10   1   5      174.92      193.59     15.07 o 
  -9   1   5        0.07       20.04      9.37 o 
  -8   1   5        3.94       -2.11     19.10 o 
  -7   1   5       34.76       34.87      9.82 o 
  -6   1   5      184.12      169.61     12.21 o 
  -5   1   5        0.35        0.56      7.30 o 
  -4   1   5        0.76       -0.24      8.53 o 
  -3   1   5       78.21      107.50      8.28 o 
  -2   1   5        9.04       -0.13      8.74 o 
  -1   1   5     1302.57     1204.00     33.38 o 
   0   1   5      697.32      707.49     10.85 o 
   1   1   5      168.17      203.44     10.13 o 
   2   1   5      785.50      849.56     50.57 o 
   3   1   5      208.02      204.26     22.74 o 
   4   1   5      102.23       71.72     11.79 o 
   5   1   5       67.24       73.16     15.16 o 
   6   1   5       15.65       18.79     11.84 o 
   7   1   5       19.91      -12.58     12.58 o 
   8   1   5        0.35        6.62     11.53 o 
 -10   2   5        3.71      -17.05     17.05 o 
  -9   2   5      102.49       92.81     18.34 o 
  -8   2   5        6.04       23.26     13.95 o 
  -7   2   5       85.36       73.62     15.09 o 
  -6   2   5       21.76       34.68     13.39 o 
  -5   2   5        3.31       -7.19     11.28 o 
  -4   2   5        0.65       10.99      9.87 o 
  -3   2   5      769.00      811.95     22.49 o 
  -2   2   5     1496.58     1625.42     30.65 o 
  -1   2   5       26.75        9.25      7.38 o 
   0   2   5       25.11       31.61      9.31 o 
   1   2   5       51.75       71.96      8.53 o 
   2   2   5       60.47       79.26     13.12 o 
   3   2   5       18.26        7.05     13.39 o 
   4   2   5       35.53       46.67     14.52 o 
   5   2   5      172.04      178.54     21.03 o 
   6   2   5        8.17        9.44     15.65 o 
   7   2   5       10.70      -15.65     17.90 o 
   8   2   5       10.04      -17.62     17.62 o 
 -10   3   5       20.52       -2.54     18.32 o 
  -9   3   5        0.00        7.75     14.52 o 
  -8   3   5       17.86       22.27     15.65 o 
  -7   3   5       17.19       10.15     14.38 o 
  -6   3   5        3.49       16.21     13.39 o 
  -5   3   5       70.34       55.15     13.96 o 
  -4   3   5       74.93       65.31     13.54 o 
  -3   3   5       13.87        0.99     10.85 o 
  -2   3   5      611.89      680.30     22.44 o 
  -1   3   5      263.57      282.30     11.54 o 
   0   3   5        9.35       14.79      7.67 o 
   1   3   5     1119.96     1169.96     25.28 o 
   2   3   5       20.77       37.92     11.14 o 
   3   3   5      266.43      304.66     20.63 o 
   4   3   5      191.24      191.16     19.62 o 
   5   3   5      219.50      185.10     19.06 o 
   6   3   5        6.70       27.20     15.65 o 
   7   3   5      165.50      116.83     23.42 o 
   8   3   5       92.28       96.60     25.24 o 
 -10   4   5        1.01       -8.03     18.04 o 
  -9   4   5       25.32       42.01     17.20 o 
  -8   4   5       20.09       35.66     13.39 o 
  -7   4   5      193.48      181.95     19.62 o 
  -6   4   5      431.38      387.35     22.35 o 
  -5   4   5      110.15      108.07     15.24 o 
  -4   4   5      159.20      155.57     16.09 o 
  -3   4   5       64.70       84.48     11.99 o 
  -2   4   5      481.45      477.49     19.70 o 
  -1   4   5      232.49      268.51     25.93 o 
   0   4   5       28.49        9.40      9.23 o 
   1   4   5      489.92      462.54     33.79 o 
   2   4   5       51.47       51.47     15.37 o 
   3   4   5      167.98      196.21     19.06 o 
   4   4   5        3.48       34.11     13.81 o 
   5   4   5        0.98        0.99     15.36 o 
   6   4   5       63.46       56.97     19.04 o 
   7   4   5        0.80        3.95     17.34 o 
   8   4   5        3.39       39.04     19.17 o 
 -10   5   5        2.82      -11.13     18.60 o 
  -9   5   5        1.16      -10.99     16.35 o 
  -8   5   5        2.65        3.24     15.79 o 
  -7   5   5       14.76       -2.96     15.36 o 
  -6   5   5        2.60      -15.08     15.08 o 
  -5   5   5      162.79      154.98     17.36 o 
  -4   5   5      174.64      176.75     16.09 o 
  -3   5   5      210.60      207.77     17.09 o 
  -2   5   5        0.44      -12.97     12.97 o 
  -1   5   5       32.27       46.73      9.46 o 
   0   5   5      790.47      741.85     43.55 o 
   1   5   5      322.27      338.92     15.25 o 
   2   5   5       83.30       99.86     15.09 o 
   3   5   5       19.86        0.85     16.63 o 
   4   5   5      363.72      364.83     25.73 o 
   5   5   5      177.25      152.13     20.60 o 
   6   5   5       11.35       26.50     17.06 o 
   7   5   5       37.35       39.19     19.60 o 
  -9   6   5       11.39        2.68     18.89 o 
  -8   6   5       15.92       23.26     17.48 o 
  -7   6   5        8.49      -16.91     16.91 o 
  -6   6   5       17.60       47.08     15.51 o 
  -5   6   5      217.75      216.17     22.17 o 
  -4   6   5      738.32      752.54     29.51 o 
  -3   6   5      115.06      134.46     16.23 o 
  -2   6   5       10.56       19.03     13.81 o 
  -1   6   5        5.08       22.21     10.15 o 
   0   6   5      469.86      523.09     23.00 o 
   1   6   5      355.69      369.25     29.20 o 
   2   6   5       95.65      102.97     17.21 o 
   3   6   5       14.02       13.39     16.77 o 
   4   6   5       62.95       56.54     18.75 o 
   5   6   5       19.05       30.02     16.35 o 
   6   6   5        1.89       16.63     16.63 o 
   7   6   5        8.97       14.38     21.28 o 
  -9   7   5        1.19       -7.05     18.32 o 
  -8   7   5        7.27       12.54     17.34 o 
  -7   7   5        5.03       -6.91     17.48 o 
  -6   7   5        0.27       11.42     15.50 o 
  -5   7   5      374.33      348.71     26.01 o 
  -4   7   5       18.87       26.36     16.49 o 
  -3   7   5       19.03       32.28     16.07 o 
  -2   7   5        1.55      -11.98     15.36 o 
  -1   7   5        8.88       -1.55     11.84 o 
   0   7   5       11.59       10.19     17.90 o 
   1   7   5       86.63       76.61     13.44 o 
   2   7   5       95.25       97.04     20.17 o 
   3   7   5      206.21      239.97     22.73 o 
   4   7   5      852.03      938.00     38.99 o 
   5   7   5      112.30      127.65     22.14 o 
   6   7   5       12.23      -15.08     19.17 o 
  -8   8   5        6.78      -19.73     19.73 o 
  -7   8   5        2.11        8.74     18.04 o 
  -6   8   5        4.71       10.43     17.62 o 
  -5   8   5       67.45       64.58     17.77 o 
  -4   8   5        9.14        0.99     18.04 o 
  -3   8   5      910.76      975.93     36.19 o 
  -2   8   5        3.14      -15.50     15.50 o 
  -1   8   5        1.23       19.75     15.15 o 
   0   8   5       18.15       33.27     12.07 o 
   1   8   5       51.88       70.46     19.10 o 
   2   8   5       25.65       84.16     15.65 o 
   3   8   5       85.57       99.85     19.74 o 
   4   8   5       37.24       68.80     19.45 o 
   5   8   5        5.36        5.36     18.60 o 
  -7   9   5        0.06       -8.32     18.04 o 
  -6   9   5       16.79       11.56     19.59 o 
  -5   9   5        5.23       10.71     16.49 o 
  -4   9   5       62.83       81.92     20.30 o 
  -3   9   5      214.52      200.58     25.41 o 
  -2   9   5        3.78       30.02     17.05 o 
  -1   9   5       16.13       11.32     12.92 o 
   0   9   5       15.85        8.58     13.67 o 
   1   9   5       11.50        7.29     12.34 o 
   2   9   5        2.68       15.64     16.49 o 
   3   9   5      104.53       80.67     23.41 o 
   4   9   5      109.81      119.32     26.37 o 
   5   9   5       54.79       60.48     23.69 o 
  -6  10   5       39.08       33.97     20.44 o 
  -5  10   5       84.19       99.70     24.25 o 
  -4  10   5       56.67       50.76     22.14 o 
  -3  10   5       82.89      102.24     22.99 o 
  -2  10   5       39.21       84.02     18.33 o 
  -1  10   5        1.67        0.96     12.91 o 
   0  10   5       14.09        4.71     13.28 o 
   1  10   5        2.83       -5.89     13.60 o 
   2  10   5        3.88       17.34     18.32 o 
   3  10   5       74.84       79.25     23.41 o 
  -4  11   5       54.64       57.38     23.54 o 
  -3  11   5       62.84      113.78     21.85 o 
  -2  11   5      115.55      100.70     25.11 o 
  -1  11   5        9.03       14.76     13.66 o 
   0  11   5        8.44      -14.75     14.75 o 
   1  11   5       20.72       21.12     16.12 o 
 -10   0   6       15.79        2.40     16.49 o 
  -8   0   6      141.07      173.55     18.34 o 
  -6   0   6      219.72      253.65     17.94 o 
  -4   0   6      403.73      442.07     18.97 o 
  -2   0   6     2758.79     3013.25     43.50 o 
   0   0   6      273.16      303.23     13.58 o 
   2   0   6      901.50      828.55     29.74 o 
   4   0   6       33.10       54.56     14.52 o 
   6   0   6       80.22       66.14     19.74 o 
   8   0   6        2.86       11.42     17.34 o 
 -10   1   6       68.64       36.13     12.56 o 
  -9   1   6       37.58       25.52     11.09 o 
  -8   1   6       19.32        7.91     10.34 o 
  -7   1   6       94.15      111.25     17.14 o 
  -6   1   6       52.13       41.89      9.20 o 
  -5   1   6       67.63       72.46      9.57 o 
  -4   1   6      126.06      119.50      9.48 o 
  -3   1   6        1.21        1.85      6.93 o 
  -2   1   6        0.26       -7.34      7.34 o 
  -1   1   6        0.26       -2.95      5.01 o 
   0   1   6      321.40      304.42     11.01 o 
   1   1   6      198.55      223.78      8.38 o 
   2   1   6      344.05      383.33     15.39 o 
   3   1   6       42.46       38.57     10.52 o 
   4   1   6       21.64       12.82     15.22 o 
   5   1   6       15.75       13.39     15.36 o 
   6   1   6       23.59        4.65     12.04 o 
   7   1   6        1.28       16.93     11.45 o 
   8   1   6        0.98       -2.18     26.71 o 
 -10   2   6       31.08       42.57     17.48 o 
  -9   2   6       17.67       31.86     15.22 o 
  -8   2   6       82.38       80.39     16.64 o 
  -7   2   6        2.49      -11.84     14.66 o 
  -6   2   6       60.45       54.29     13.96 o 
  -5   2   6        0.06       22.69     10.43 o 
  -4   2   6        9.21        0.56     12.54 o 
  -3   2   6      405.07      521.71     20.25 o 
  -2   2   6     1900.78     1849.28     36.34 o 
  -1   2   6      279.59      227.61     14.28 o 
   0   2   6        2.41        1.89      7.91 o 
   1   2   6       71.88       66.71     10.31 o 
   2   2   6       30.48       21.71     12.27 o 
   3   2   6       63.95       84.19     14.95 o 
   4   2   6        3.54        8.03     14.94 o 
   5   2   6       36.49       34.54     17.90 o 
   6   2   6       26.38       20.72     15.65 o 
   7   2   6       20.50       44.26     16.92 o 
 -10   3   6        0.16       24.38     15.08 o 
  -9   3   6        2.59       -7.89     16.63 o 
  -8   3   6        3.65        0.00     14.38 o 
  -7   3   6       87.83      129.90     18.19 o 
  -6   3   6       11.69       33.83     14.52 o 
  -5   3   6       16.68       12.40     12.83 o 
  -4   3   6     1499.78     1418.46     34.50 o 
  -3   3   6      679.05      668.69     23.00 o 
  -2   3   6        1.41       15.50     11.13 o 
  -1   3   6     1359.22     1567.45     51.32 o 
   0   3   6       75.85       84.01     10.67 o 
   1   3   6      529.56      561.81     50.53 o 
   2   3   6      140.58      153.41     16.65 o 
   3   3   6       46.50       60.07     17.06 o 
   4   3   6       43.58       76.70     16.64 o 
   5   3   6        2.77       28.47     14.80 o 
   6   3   6      183.16      176.68     23.57 o 
   7   3   6        9.38       13.39     17.05 o 
 -10   4   6       22.14       34.68     18.61 o 
  -9   4   6       42.32       74.72     18.33 o 
  -8   4   6       96.04       78.28     18.62 o 
  -7   4   6       13.82        5.64     15.22 o 
  -6   4   6     1271.28     1384.45     38.89 o 
  -5   4   6       59.18       65.01     15.65 o 
  -4   4   6        0.22       -8.88     12.97 o 
  -3   4   6       58.63       62.76     13.26 o 
  -2   4   6      167.59      217.72     18.21 o 
  -1   4   6      205.10      196.79     12.23 o 
   0   4   6      240.13      247.50     13.82 o 
   1   4   6      543.23      585.74     25.93 o 
   2   4   6       10.87       28.75     14.66 o 
   3   4   6       27.35       34.68     13.82 o 
   4   4   6      120.10      183.11     18.62 o 
   5   4   6        0.02       -9.87     17.05 o 
   6   4   6       37.99       29.60     20.72 o 
   7   4   6       45.63       54.28     19.46 o 
 -10   5   6       10.31        4.23     20.16 o 
  -9   5   6       54.63       62.60     20.58 o 
  -8   5   6       24.49       24.39     16.63 o 
  -7   5   6        0.10      -10.85     15.22 o 
  -6   5   6       16.92       28.47     15.08 o 
  -5   5   6       79.16      122.56     17.35 o 
  -4   5   6      121.11       99.75     16.79 o 
  -3   5   6      274.86      270.32     19.36 o 
  -2   5   6        6.54       17.48     13.39 o 
  -1   5   6      118.32      132.63     12.41 o 
   0   5   6       75.67       77.58     18.34 o 
   1   5   6       44.51       42.35     14.66 o 
   2   5   6       72.70       88.71     17.35 o 
   3   5   6       50.15       38.35     17.06 o 
   4   5   6       22.28       35.80     16.35 o 
   5   5   6       29.38       16.35     16.49 o 
   6   5   6       46.32       42.86     20.16 o 
   7   5   6        3.21       18.89     19.59 o 
  -9   6   6       78.12      107.59     22.14 o 
  -8   6   6       26.50       33.27     17.62 o 
  -7   6   6        0.75       -3.24     15.93 o 
  -6   6   6      279.93      308.18     23.30 o 
  -5   6   6      983.87     1002.87     34.94 o 
  -4   6   6       27.09       13.96     15.51 o 
  -3   6   6        0.77      -10.99     14.80 o 
  -2   6   6       40.39       39.20     17.48 o 
  -1   6   6       27.34       14.40     11.88 o 
   0   6   6      169.90      171.68     14.74 o 
   1   6   6       41.50       40.16     12.91 o 
   2   6   6        5.93      -15.22     16.63 o 
   3   6   6       70.88       49.78     17.91 o 
   4   6   6        1.84       18.18     17.19 o 
   5   6   6       10.97       -2.40     16.91 o 
   6   6   6       15.18       -4.23     18.61 o 
  -8   7   6       27.49       16.63     18.75 o 
  -7   7   6       51.02       57.10     19.60 o 
  -6   7   6       62.69       85.45     18.47 o 
  -5   7   6      121.08      113.70     18.34 o 
  -4   7   6      112.96      144.03     18.90 o 
  -3   7   6       24.90       44.83     14.94 o 
  -2   7   6       83.28       57.82     18.76 o 
  -1   7   6       25.13       12.08     11.54 o 
   0   7   6        1.90       -4.09     12.34 o 
   1   7   6       29.57       29.23     11.90 o 
   2   7   6       23.77       81.48     15.37 o 
   3   7   6      405.97      457.13     30.67 o 
   4   7   6       59.02      100.67     21.15 o 
   5   7   6        9.87       10.71     17.90 o 
   6   7   6        5.70        2.96     18.75 o 
  -8   8   6       47.79       29.18     21.57 o 
  -7   8   6        1.27      -10.15     17.76 o 
  -6   8   6       30.05       47.08     18.18 o 
  -5   8   6       32.79        7.61     19.17 o 
  -4   8   6      144.78      165.07     21.02 o 
  -3   8   6      101.57      102.26     19.89 o 
  -2   8   6      135.60      132.06     21.73 o 
  -1   8   6       72.15       81.23     13.45 o 
   0   8   6       13.97        5.12     12.76 o 
   1   8   6       49.31       40.73     13.06 o 
   2   8   6       11.50       21.99     16.77 o 
   3   8   6        0.09       -6.20     18.46 o 
   4   8   6      125.18      154.74     24.83 o 
   5   8   6       14.11       25.94     20.58 o 
  -7   9   6        2.56        9.72     20.30 o 
  -6   9   6        0.04       29.88     17.34 o 
  -5   9   6      245.38      237.73     26.12 o 
  -4   9   6      103.90      118.19     20.45 o 
  -3   9   6       27.08       60.62     17.34 o 
  -2   9   6       11.71       46.65     16.49 o 
  -1   9   6        0.34       -8.21     32.91 o 
   0   9   6       54.89       40.92     14.46 o 
   1   9   6       11.07       33.82     12.23 o 
   2   9   6      163.81      191.32     27.09 o 
   3   9   6       13.16       -9.44     19.31 o 
   4   9   6        1.45       -1.55     19.73 o 
  -5  10   6       46.71       67.53     22.27 o 
  -4  10   6        0.04        2.54     19.73 o 
  -3  10   6        0.01      -21.70     21.70 o 
  -2  10   6       18.70        7.33     19.59 o 
  -1  10   6       18.79       11.10     16.00 o 
   0  10   6        1.18       -4.33     14.43 o 
   1  10   6        0.38       -9.59     21.49 o 
   2  10   6      261.18      257.64     31.34 o 
  -3  11   6       32.26       25.37     22.70 o 
  -2  11   6        1.13       -9.58     20.30 o 
  -1  11   6       14.73       41.82     18.75 o 
   0  11   6       10.37       19.59     15.86 o 
  -9   0   7        0.08       -7.75     15.50 o 
  -7   0   7      141.22      204.46     20.46 o 
  -5   0   7      210.08      234.72     18.22 o 
  -3   0   7      512.32      548.54     22.11 o 
  -1   0   7      203.54      212.77     12.03 o 
   1   0   7      298.60      281.43     26.22 o 
   3   0   7       25.53       33.83     14.94 o 
   5   0   7      557.40      487.81     30.00 o 
   7   0   7       39.13        9.73     18.61 o 
 -10   1   7       93.48      101.60     14.22 o 
  -9   1   7      135.70      141.73     14.21 o 
  -8   1   7        0.18        4.72     10.03 o 
  -7   1   7     1259.20     1366.38     27.89 o 
  -6   1   7       57.38       56.52      9.65 o 
  -5   1   7        0.16       -9.02      9.02 o 
  -4   1   7      343.87      381.79     21.57 o 
  -3   1   7     1545.21     1574.07     30.53 o 
  -2   1   7      423.86      407.70     25.35 o 
  -1   1   7        0.41        0.61      5.58 o 
   0   1   7        6.54       12.16      6.54 o 
   1   1   7      124.88      118.88      7.93 o 
   2   1   7      121.59      118.96     12.11 o 
   3   1   7       27.66       32.93     11.61 o 
   4   1   7        0.08       -8.24     10.75 o 
   5   1   7       35.28       29.17     23.05 o 
   6   1   7      102.62       82.52     24.12 o 
   7   1   7       11.73      -10.34     16.77 o 
 -10   2   7       21.29      -11.56     19.45 o 
  -9   2   7        4.04        1.13     15.79 o 
  -8   2   7       43.48       43.71     16.78 o 
  -7   2   7      314.06      277.65     22.18 o 
  -6   2   7        0.48        6.34     12.68 o 
  -5   2   7        1.12        7.89     12.26 o 
  -4   2   7        0.49        1.27     11.56 o 
  -3   2   7        1.24        4.37     11.98 o 
  -2   2   7       46.18       63.74     13.40 o 
  -1   2   7        1.74       -2.56      9.16 o 
   0   2   7        2.22       -1.67      8.62 o 
   1   2   7      718.98      700.34     35.70 o 
   2   2   7       66.32       61.91     16.36 o 
   3   2   7        0.08        2.68     14.23 o 
   4   2   7      183.19      158.50     21.03 o 
   5   2   7        1.57       11.28     14.80 o 
   6   2   7        8.41       62.72     15.50 o 
   7   2   7       14.11       -7.05     20.86 o 
 -10   3   7       18.32       22.41     18.04 o 
  -9   3   7       39.01       52.44     17.76 o 
  -8   3   7        0.87        0.99     15.36 o 
  -7   3   7        0.76      -10.01     15.36 o 
  -6   3   7     2101.48     2105.15     47.19 o 
  -5   3   7      391.22      376.79     22.77 o 
  -4   3   7      255.43      242.17     19.92 o 
  -3   3   7       78.90       79.84     14.95 o 
  -2   3   7      252.73      250.96     20.07 o 
  -1   3   7        1.86       -9.36      9.36 o 
   0   3   7        0.26        3.66      9.10 o 
   1   3   7        9.66        7.70     10.51 o 
   2   3   7        2.08        4.23     14.80 o 
   3   3   7      187.87      196.35     20.61 o 
   4   3   7       18.51       64.42     15.79 o 
   5   3   7       53.13       50.90     19.46 o 
   6   3   7       30.73       45.25     18.47 o 
   7   3   7        3.98       60.89     16.35 o 
 -10   4   7        7.45       -2.82     18.18 o 
  -9   4   7       15.85       23.12     16.49 o 
  -8   4   7       55.69       44.27     17.20 o 
  -7   4   7       38.07       50.47     17.06 o 
  -6   4   7      571.61      500.53     27.89 o 
  -5   4   7      123.59      104.55     17.64 o 
  -4   4   7       77.88       94.50     15.80 o 
  -3   4   7       74.03       72.49     14.95 o 
  -2   4   7       24.59       27.21     13.53 o 
  -1   4   7      115.53      105.70     12.04 o 
   0   4   7      197.89      221.66     13.87 o 
   1   4   7      151.48      152.20     22.44 o 
   2   4   7      226.38      218.45     22.73 o 
   3   4   7        3.31        1.97     16.77 o 
   4   4   7       19.06       51.17     16.21 o 
   5   4   7        2.78        1.27     18.04 o 
   6   4   7       14.24       21.42     17.90 o 
  -9   5   7       12.23       -8.88     18.04 o 
  -8   5   7        3.96      -17.20     17.20 o 
  -7   5   7       48.41       22.70     18.33 o 
  -6   5   7      251.62      261.25     21.18 o 
  -5   5   7       76.41       70.51     17.63 o 
  -4   5   7       35.45       50.89     14.24 o 
  -3   5   7        0.16      -15.50     15.50 o 
  -2   5   7      620.32      526.80     29.48 o 
  -1   5   7       23.55       29.51     10.71 o 
   0   5   7       68.56       84.69     12.61 o 
   1   5   7       80.95       98.66     13.54 o 
   2   5   7      908.58      988.08     36.48 o 
   3   5   7       13.14        7.33     16.21 o 
   4   5   7        2.39        2.26     16.07 o 
   5   5   7        9.90        3.81     19.03 o 
   6   5   7        2.15      -18.18     18.18 o 
  -9   6   7        9.72        2.68     20.01 o 
  -8   6   7        0.02       -8.60     15.93 o 
  -7   6   7        0.06       30.02     13.39 o 
  -6   6   7        0.34       20.30     14.94 o 
  -5   6   7     1000.00     1076.53     36.78 o 
  -4   6   7       80.58      107.18     17.91 o 
  -3   6   7      185.74      177.01     20.61 o 
  -2   6   7       28.13       40.74     16.35 o 
  -1   6   7      455.39      499.55     19.68 o 
   0   6   7       17.62       19.56     11.90 o 
   1   6   7       12.07        6.57     14.24 o 
   2   6   7        3.93       30.16     16.91 o 
   3   6   7        7.65       21.42     17.48 o 
   4   6   7      122.16      115.67     19.61 o 
   5   6   7        8.73      -12.12     21.42 o 
  -8   7   7        0.09      -10.43     19.73 o 
  -7   7   7       17.67       16.91     17.20 o 
  -6   7   7       24.89       52.16     17.62 o 
  -5   7   7        1.38       -4.09     14.94 o 
  -4   7   7       52.94       23.41     17.34 o 
  -3   7   7       22.66        3.81     18.18 o 
  -2   7   7       83.57       19.32     21.58 o 
  -1   7   7        5.48       14.31     11.41 o 
   0   7   7       26.74       21.64     12.97 o 
   1   7   7       66.93       51.29     13.78 o 
   2   7   7       48.14      106.45     18.19 o 
   3   7   7      442.96      479.09     32.80 o 
   4   7   7        9.78        2.68     19.45 o 
   5   7   7        1.68       20.01     17.62 o 
  -7   8   7        0.03        6.62     17.48 o 
  -6   8   7       25.52       48.63     17.20 o 
  -5   8   7       17.52       -5.64     17.20 o 
  -4   8   7        1.38      -17.48     17.48 o 
  -3   8   7       17.32        3.10     17.06 o 
  -2   8   7       13.19       31.01     17.76 o 
  -1   8   7        3.61      -11.66     16.98 o 
   0   8   7        8.70       22.09     22.27 o 
   1   8   7        0.00        1.64     18.39 o 
   2   8   7        5.05       23.54     17.20 o 
   3   8   7      200.41      197.86     27.80 o 
   4   8   7       27.08       25.66     19.73 o 
  -6   9   7        0.07      -17.34     19.59 o 
  -5   9   7       32.37       58.78     20.30 o 
  -4   9   7        3.04        2.40     18.60 o 
  -3   9   7        0.72       17.48     16.21 o 
  -2   9   7       14.25       23.68     18.61 o 
  -1   9   7       33.50       23.04     14.19 o 
   0   9   7       78.31      105.42     14.66 o 
   1   9   7        0.01       -0.59     13.33 o 
   2   9   7        0.36       23.11     16.91 o 
   3   9   7       95.80      114.23     22.99 o 
  -5  10   7        0.44       13.81     18.18 o 
  -4  10   7        2.71      -11.84     20.72 o 
  -3  10   7       39.93       24.53     19.03 o 
  -2  10   7        0.21        7.89     20.44 o 
  -1  10   7        6.16       16.98     18.89 o 
   0  10   7        1.57       14.08     22.20 o 
   1  10   7        9.41      -11.05     14.87 o 
 -10   0   8       74.34       68.25     21.43 o 
  -8   0   8       45.68       41.73     14.94 o 
  -6   0   8     1037.62     1021.79     34.41 o 
  -4   0   8       83.56       85.20     14.25 o 
  -2   0   8      831.28      890.37     31.12 o 
   0   0   8      238.99      195.93     13.88 o 
   2   0   8      141.44      101.88     19.61 o 
   4   0   8      658.16      546.82     33.42 o 
   6   0   8       14.06       -2.68     18.89 o 
 -10   1   8        0.48      -12.33     12.33 o 
  -9   1   8      222.52      225.46     17.56 o 
  -8   1   8      624.52      611.94     21.66 o 
  -7   1   8      216.81      203.95     14.62 o 
  -6   1   8       68.56       42.92     11.07 o 
  -5   1   8      105.77      105.02     11.72 o 
  -4   1   8      126.90      130.01     12.27 o 
  -3   1   8      105.87       87.29     10.32 o 
  -2   1   8       20.49       18.64      9.32 o 
  -1   1   8        4.24        1.82      6.51 o 
   0   1   8       92.56       86.31     10.49 o 
   1   1   8      737.14      731.05     16.18 o 
   2   1   8      113.78      114.35     12.99 o 
   3   1   8       57.17       42.61     12.31 o 
   4   1   8       20.88       21.37     10.44 o 
   5   1   8        6.14       31.48     11.44 o 
   6   1   8        2.46       13.53     11.79 o 
 -10   2   8       40.08       38.20     19.60 o 
  -9   2   8        0.09        1.13     14.52 o 
  -8   2   8        0.01       -9.44     16.91 o 
  -7   2   8      610.52      597.42     31.01 o 
  -6   2   8       58.04       42.58     15.79 o 
  -5   2   8       33.49       25.94     14.10 o 
  -4   2   8      492.85      533.76     25.91 o 
  -3   2   8       92.70       88.45     17.07 o 
  -2   2   8      105.15       86.91     15.66 o 
  -1   2   8        2.85        5.22      9.35 o 
   0   2   8      172.05      137.99     12.77 o 
   1   2   8      762.09      782.59     48.46 o 
   2   2   8      140.44      111.33     19.90 o 
   3   2   8       99.87      142.04     18.48 o 
   4   2   8       99.61      112.69     20.59 o 
   5   2   8      344.57      315.74     24.44 o 
   6   2   8       54.01       53.58     17.62 o 
 -10   3   8        0.20        1.41     19.31 o 
  -9   3   8       54.59       40.04     17.91 o 
  -8   3   8        6.14       12.97     16.63 o 
  -7   3   8       14.09       14.66     16.35 o 
  -6   3   8      572.88      622.27     29.31 o 
  -5   3   8       68.63       65.43     17.20 o 
  -4   3   8        1.32        6.20     13.67 o 
  -3   3   8      192.06      214.18     19.77 o 
  -2   3   8        4.83      -15.08     15.08 o 
  -1   3   8        1.30        1.07     15.57 o 
   0   3   8       65.86       58.95     11.89 o 
   1   3   8       74.14       77.21     12.48 o 
   2   3   8        0.02      -15.50     15.50 o 
   3   3   8       12.36       20.86     15.65 o 
   4   3   8       84.79       57.54     17.91 o 
   5   3   8       83.01      101.53     19.46 o 
   6   3   8       29.22       36.65     18.33 o 
  -9   4   8        6.35       27.63     15.93 o 
  -8   4   8      154.37      144.33     20.03 o 
  -7   4   8        9.37        1.97     15.93 o 
  -6   4   8        0.80      -15.50     15.50 o 
  -5   4   8      295.43      317.31     23.17 o 
  -4   4   8        0.37        1.69     14.09 o 
  -3   4   8       16.33        7.33     14.52 o 
  -2   4   8       24.00       34.11     14.66 o 
  -1   4   8       41.54       40.49     11.76 o 
   0   4   8       94.44      100.62     16.79 o 
   1   4   8        2.48        3.92     11.02 o 
   2   4   8     1056.47     1149.01     40.21 o 
   3   4   8        5.81       20.72     16.21 o 
   4   4   8        2.15        0.00     16.77 o 
   5   4   8        5.49       -1.41     19.03 o 
   6   4   8        2.78      -21.71     21.71 o 
  -9   5   8       49.66       76.55     20.30 o 
  -8   5   8       22.74       21.43     18.61 o 
  -7   5   8        0.71       10.85     14.94 o 
  -6   5   8       38.40       39.76     16.92 o 
  -5   5   8        2.82        6.48     15.93 o 
  -4   5   8       59.02       80.66     15.93 o 
  -3   5   8       23.94       13.96     16.07 o 
  -2   5   8       16.15       37.92     16.92 o 
  -1   5   8       11.42        1.39     12.13 o 
   0   5   8      124.80      139.83     14.07 o 
   1   5   8        3.80        9.70     16.14 o 
   2   5   8      178.89      126.59     21.59 o 
   3   5   8      103.68       72.78     20.73 o 
   4   5   8       26.73       10.15     20.30 o 
   5   5   8        1.63       -2.68     18.04 o 
  -8   6   8        0.49      -10.15     17.90 o 
  -7   6   8       38.84       32.57     19.45 o 
  -6   6   8        0.23      -11.84     14.94 o 
  -5   6   8        1.06        1.97     15.93 o 
  -4   6   8       85.89       68.26     18.48 o 
  -3   6   8       13.16       19.03     14.94 o 
  -2   6   8       39.06       51.04     17.06 o 
  -1   6   8      114.26      118.98     19.40 o 
   0   6   8        4.44       -0.23     11.16 o 
   1   6   8       63.64       51.80     14.09 o 
   2   6   8        2.47      -13.67     16.77 o 
   3   6   8       82.61       67.83     21.72 o 
   4   6   8        3.79       21.28     18.04 o 
   5   6   8        0.04       17.48     17.48 o 
  -8   7   8        4.60      -13.53     18.18 o 
  -7   7   8       11.12       12.54     18.32 o 
  -6   7   8        0.08        5.92     16.21 o 
  -5   7   8       31.04       14.24     18.19 o 
  -4   7   8        2.21        9.44     15.79 o 
  -3   7   8       52.39       30.17     19.03 o 
  -2   7   8       47.18       31.72     20.16 o 
  -1   7   8        1.09       -2.38     13.37 o 
   0   7   8        0.10       16.20     11.68 o 
   1   7   8        0.19        9.82     19.66 o 
   2   7   8        2.85       12.26     17.90 o 
   3   7   8      200.94      218.32     27.52 o 
   4   7   8        4.10       14.24     18.04 o 
  -7   8   8       43.33       67.81     18.61 o 
  -6   8   8        0.56       -2.54     18.89 o 
  -5   8   8        9.15       45.39     16.91 o 
  -4   8   8       15.42       16.07     16.91 o 
  -3   8   8        1.11        1.13     16.63 o 
  -2   8   8      204.58      201.69     26.82 o 
  -1   8   8        3.08       -2.96     13.04 o 
   0   8   8        0.10      -13.26     13.26 o 
   1   8   8      131.09      140.08     18.57 o 
   2   8   8        4.02       10.57     17.34 o 
   3   8   8       30.83       78.38     19.59 o 
  -6   9   8        1.50       20.86     17.19 o 
  -5   9   8       59.70       21.01     23.83 o 
  -4   9   8        0.39        7.61     16.07 o 
  -3   9   8        8.75        4.93     18.32 o 
  -2   9   8       91.25       57.96     25.10 o 
  -1   9   8       42.63       34.26     14.67 o 
   0   9   8       31.82       41.74     27.07 o 
   1   9   8        0.78        6.25     33.12 o 
   2   9   8        0.01       -8.74     18.89 o 
  -3  10   8       21.85       22.13     21.57 o 
  -2  10   8        1.74      -21.85     21.85 o 
  -1  10   8       35.58       43.29     24.32 o 
  -9   0   9        1.48      -10.85     15.64 o 
  -7   0   9      944.80      985.45     37.19 o 
  -5   0   9        0.25       31.99     13.39 o 
  -3   0   9       20.73       13.39     14.66 o 
  -1   0   9     2068.22     1913.92     34.81 o 
   1   0   9        6.04       -9.89     11.29 o 
   3   0   9       18.86       30.87     16.35 o 
   5   0   9      273.76      242.00     27.81 o 
 -10   1   9       28.00       14.44     13.38 o 
  -9   1   9      102.81       93.25     15.51 o 
  -8   1   9      792.51      843.50     25.70 o 
  -7   1   9        6.45       17.02     27.20 o 
  -6   1   9       20.97       26.45     16.77 o 
  -5   1   9       10.66       12.42      9.67 o 
  -4   1   9       34.74       52.96     10.30 o 
  -3   1   9        5.27       -1.23      9.91 o 
  -2   1   9       11.77       19.66     10.09 o 
  -1   1   9       90.58       89.61      8.20 o 
   0   1   9      213.16      200.18     11.03 o 
   1   1   9      149.16      141.29     13.17 o 
   2   1   9      282.81      273.57     17.57 o 
   3   1   9       42.75       39.92     12.46 o 
   4   1   9       26.43       25.61     11.64 o 
   5   1   9        1.06       -9.28     13.04 o 
 -10   2   9        1.84       14.94     18.32 o 
  -9   2   9      447.73      518.90     32.51 o 
  -8   2   9       80.36       63.04     18.76 o 
  -7   2   9      168.58      168.21     21.45 o 
  -6   2   9       20.55        2.82     16.63 o 
  -5   2   9      128.32      117.39     17.21 o 
  -4   2   9       34.54       46.52     14.24 o 
  -3   2   9        9.51       31.15     14.80 o 
  -2   2   9      109.73       92.97     18.48 o 
  -1   2   9       50.68       42.23     27.00 o 
   0   2   9     1135.08     1193.71     27.81 o 
   1   2   9      987.88     1011.10     45.60 o 
   2   2   9        1.83       -8.32     17.19 o 
   3   2   9       29.67       14.66     16.63 o 
   4   2   9        0.87        4.93     16.49 o 
   5   2   9        0.90       23.11     16.63 o 
  -9   3   9       13.74       17.76     17.06 o 
  -8   3   9       17.27       12.55     18.04 o 
  -7   3   9      148.64      138.13     20.32 o 
  -6   3   9      128.84      119.21     19.33 o 
  -5   3   9        0.02       -7.19     14.94 o 
  -4   3   9       30.31       44.27     15.79 o 
  -3   3   9       87.37      120.59     16.22 o 
  -2   3   9        1.72       24.10     14.80 o 
  -1   3   9      134.23      115.72     13.95 o 
   0   3   9      236.04      242.39     16.12 o 
   1   3   9        4.41      -12.16     12.16 o 
   2   3   9       91.50       94.64     19.04 o 
   3   3   9      167.58      198.54     21.73 o 
   4   3   9        0.04       19.03     18.32 o 
   5   3   9        3.11        0.00     19.03 o 
  -9   4   9       10.30       13.11     18.32 o 
  -8   4   9        0.72      -16.63     18.04 o 
  -7   4   9       19.20       16.35     15.22 o 
  -6   4   9      119.73      141.20     21.58 o 
  -5   4   9       81.10       58.95     19.88 o 
  -4   4   9      167.31      148.32     19.62 o 
  -3   4   9       45.00       28.06     19.03 o 
  -2   4   9       80.67       74.18     17.49 o 
  -1   4   9        9.26       -2.01     14.10 o 
   0   4   9       52.52       50.83     23.12 o 
   1   4   9       15.40       14.61     12.26 o 
   2   4   9      778.52      809.59     35.86 o 
   3   4   9       30.92       11.98     18.75 o 
   4   4   9       24.31        6.63     19.88 o 
   5   4   9        1.41       -1.55     19.87 o 
  -9   5   9       15.90       34.39     19.87 o 
  -8   5   9       43.42       54.98     17.62 o 
  -7   5   9       20.06        2.26     18.18 o 
  -6   5   9        0.29        5.36     14.94 o 
  -5   5   9       90.57       99.15     19.04 o 
  -4   5   9       79.33       88.00     18.05 o 
  -3   5   9       88.72       93.22     18.33 o 
  -2   5   9       25.51       16.63     16.35 o 
  -1   5   9       28.06       26.71     11.72 o 
   0   5   9      220.62      250.71     38.33 o 
   1   5   9      153.05      150.07     15.23 o 
   2   5   9      157.30      185.54     21.59 o 
   3   5   9        0.49       16.49     18.18 o 
   4   5   9       49.75       56.53     20.44 o 
  -8   6   9        6.02      -10.71     17.05 o 
  -7   6   9       11.03        2.54     17.90 o 
  -6   6   9      188.57      230.17     22.01 o 
  -5   6   9        0.01        0.00     15.36 o 
  -4   6   9        8.89       33.69     17.76 o 
  -3   6   9        0.42       31.43     15.36 o 
  -2   6   9      227.94      220.52     23.86 o 
  -1   6   9       52.34       52.34     13.68 o 
   0   6   9        0.01       -5.68     16.98 o 
   1   6   9       16.55        9.94     13.17 o 
   2   6   9       86.70      108.59     22.28 o 
   3   6   9       21.80       45.67     20.02 o 
   4   6   9       58.91       40.61     22.56 o 
  -7   7   9        0.14      -14.52     18.04 o 
  -6   7   9       28.39       52.02     17.48 o 
  -5   7   9        6.44        4.65     16.21 o 
  -4   7   9        7.03        6.91     16.49 o 
  -3   7   9        1.00        4.51     17.76 o 
  -2   7   9       11.13       35.94     18.89 o 
  -1   7   9        1.02        1.01     12.08 o 
   0   7   9       34.90       42.66     13.77 o 
   1   7   9        5.80       15.86     13.33 o 
   2   7   9       25.49       40.03     18.61 o 
   3   7   9        0.03       -7.19     17.62 o 
  -6   8   9        3.43        0.00     20.01 o 
  -5   8   9        0.68      -16.49     18.89 o 
  -4   8   9        2.71        6.20     18.18 o 
  -3   8   9       14.06       11.14     19.31 o 
  -2   8   9        5.91        7.61     19.59 o 
  -1   8   9      106.74       84.42     22.00 o 
   0   8   9        2.31      -16.63     16.63 o 
   1   8   9        3.77       -4.65     14.25 o 
   2   8   9        0.17        7.19     16.77 o 
  -4   9   9        5.05       -4.09     20.30 o 
  -3   9   9        2.77      -13.53     20.01 o 
  -2   9   9        4.06       -8.32     21.00 o 
  -1   9   9        0.00       -8.91     13.90 o 
   0   9   9        5.22       15.44     13.91 o 
  -8   0  10      168.54      153.94     22.72 o 
  -6   0  10        0.02        3.95     15.22 o 
  -4   0  10      298.44      268.99     22.46 o 
  -2   0  10       80.19      108.59     17.06 o 
   0   0  10      352.58      323.91     18.84 o 
   2   0  10       17.69        4.51     17.76 o 
   4   0  10       11.67       10.71     18.75 o 
  -9   1  10        7.40        0.77     17.34 o 
  -8   1  10      100.72       90.20     14.26 o 
  -7   1  10      124.49      145.53     26.87 o 
  -6   1  10       83.94       62.29     12.22 o 
  -5   1  10      275.78      273.09     16.80 o 
  -4   1  10        7.00        3.49     13.60 o 
  -3   1  10        2.73       22.13     10.71 o 
  -2   1  10       12.17       12.83     28.33 o 
  -1   1  10     1058.19     1057.30     29.84 o 
   0   1  10      599.61      589.45     16.26 o 
   1   1  10      466.34      412.97     21.99 o 
   2   1  10       29.79       32.90     12.41 o 
   3   1  10        0.00       -3.14     11.66 o 
   4   1  10       68.86       49.19     14.90 o 
   5   1  10        0.24       -0.61     13.21 o 
  -9   2  10      227.21      225.40     25.12 o 
  -8   2  10       11.83       -5.92     15.65 o 
  -7   2  10        0.29        3.24     14.80 o 
  -6   2  10        0.46       -0.99     15.08 o 
  -5   2  10        2.14      -14.94     14.94 o 
  -4   2  10        9.30       14.94     15.22 o 
  -3   2  10        0.06       -0.85     15.22 o 
  -2   2  10        1.89        1.83     15.64 o 
  -1   2  10       60.04       46.22     12.44 o 
   0   2  10      183.76      195.35     15.62 o 
   1   2  10      334.95      295.93     18.63 o 
   2   2  10       14.21       12.69     15.65 o 
   3   2  10        0.17      -13.81     16.21 o 
   4   2  10        3.78        2.68     19.31 o 
  -9   3  10       91.27       90.82     23.41 o 
  -8   3  10       54.51       54.70     19.17 o 
  -7   3  10       69.60       68.81     18.33 o 
  -6   3  10        0.85      -10.43     14.52 o 
  -5   3  10        8.35      -10.99     17.34 o 
  -4   3  10        9.39       10.57     16.35 o 
  -3   3  10      180.44      213.26     20.18 o 
  -2   3  10      562.42      576.71     32.84 o 
  -1   3  10       35.19       45.54     11.89 o 
   0   3  10       16.23       16.33     20.37 o 
   1   3  10      358.90      370.58     19.62 o 
   2   3  10        8.22       21.28     17.20 o 
   3   3  10      124.95      129.91     23.13 o 
   4   3  10       16.36       14.10     19.31 o 
  -9   4  10       37.50       41.45     18.47 o 
  -8   4  10       86.71       97.16     23.83 o 
  -7   4  10       11.87       33.97     17.90 o 
  -6   4  10       11.98       25.23     16.91 o 
  -5   4  10        1.75       -5.21     15.36 o 
  -4   4  10       62.91       50.90     18.19 o 
  -3   4  10      168.15      166.52     21.73 o 
  -2   4  10       39.91       43.14     19.46 o 
  -1   4  10       53.18       38.51     13.39 o 
   0   4  10      115.58      119.87     14.74 o 
   1   4  10       33.33       53.79     14.23 o 
   2   4  10       69.01       60.49     21.43 o 
   3   4  10        0.09       -9.30     17.19 o 
   4   4  10        7.54        1.55     16.91 o 
  -8   5  10       32.61       22.55     19.45 o 
  -7   5  10        0.31        4.93     16.21 o 
  -6   5  10        1.78        8.03     14.38 o 
  -5   5  10      132.14      111.73     21.30 o 
  -4   5  10        4.86       -4.37     17.48 o 
  -3   5  10       95.29      113.25     20.31 o 
  -2   5  10       23.99       18.61     17.20 o 
  -1   5  10       18.56       17.40     12.31 o 
   0   5  10       58.54       68.18     13.52 o 
   1   5  10      155.70      190.31     18.27 o 
   2   5  10        4.04       18.18     16.49 o 
   3   5  10        0.02      -18.18     19.73 o 
  -7   6  10       54.96       65.42     23.55 o 
  -6   6  10       10.65        3.81     18.61 o 
  -5   6  10       11.58       27.06     16.77 o 
  -4   6  10       34.45       13.82     18.33 o 
  -3   6  10       57.48       37.08     19.46 o 
  -2   6  10        2.54        9.30     18.04 o 
  -1   6  10       11.78       -1.30     13.10 o 
   0   6  10        4.47       20.95     15.29 o 
   1   6  10        1.66       -4.22     13.77 o 
   2   6  10       35.73       72.60     19.45 o 
   3   6  10       27.27       42.57     21.29 o 
  -6   7  10        4.80       27.77     17.62 o 
  -5   7  10        2.08      -13.95     18.32 o 
  -4   7  10        0.00       22.27     16.63 o 
  -3   7  10       18.65        8.74     20.16 o 
  -2   7  10        3.44      -20.01     20.01 o 
  -1   7  10       18.12       36.16     16.28 o 
   0   7  10       25.75       37.28     14.17 o 
   1   7  10       49.92       45.76     16.22 o 
   2   7  10       96.22      117.90     25.95 o 
  -5   8  10        1.41      -20.44     20.44 o 
  -4   8  10        4.05       17.48     20.30 o 
  -3   8  10        0.17       -6.77     19.59 o 
  -2   8  10       16.08        6.91     20.58 o 
  -1   8  10       54.57       26.02     15.36 o 
   0   8  10        5.04        3.66     15.86 o 
  -9   0  11        6.02       28.47     17.20 o 
  -7   0  11       23.36       50.89     19.17 o 
  -5   0  11      113.03      103.53     18.34 o 
  -3   0  11      255.50      294.14     23.86 o 
  -1   0  11        4.01       -4.75     12.31 o 
   1   0  11       14.94       12.09     22.41 o 
   3   0  11       27.45       12.40     19.45 o 
  -9   1  11       21.83       32.74     14.15 o 
  -8   1  11       22.53       47.10     13.74 o 
  -7   1  11       23.55       32.22     11.86 o 
  -6   1  11       59.92       72.97     12.41 o 
  -5   1  11      290.16      287.14     16.47 o 
  -4   1  11       43.76       42.33     12.26 o 
  -3   1  11       39.41       42.48     11.32 o 
  -2   1  11       88.98       87.22     13.09 o 
  -1   1  11     1378.56     1327.71     23.97 o 
   0   1  11      216.56      213.04     13.96 o 
   1   1  11      264.63      222.37     13.16 o 
   2   1  11       78.54       79.62     16.15 o 
   3   1  11        0.47       15.06     41.22 o 
  -9   2  11       52.70       96.86     21.01 o 
  -8   2  11       11.93       19.03     14.80 o 
  -7   2  11        4.28      -13.11     16.49 o 
  -6   2  11        2.57       18.89     16.21 o 
  -5   2  11       90.81       98.44     19.60 o 
  -4   2  11       17.69        3.10     16.77 o 
  -3   2  11       16.93       11.56     15.93 o 
  -2   2  11       25.95       18.04     17.90 o 
  -1   2  11      382.12      373.32     20.51 o 
   0   2  11       28.79       10.84     12.90 o 
   1   2  11        6.65        6.07     11.48 o 
   2   2  11        4.26      -16.77     18.89 o 
   3   2  11       11.02       37.49     17.62 o 
  -8   3  11        9.87       11.70     17.34 o 
  -7   3  11        8.38       24.38     17.48 o 
  -6   3  11        4.63      -16.07     17.34 o 
  -5   3  11        2.02       -6.62     16.07 o 
  -4   3  11      256.81      206.72     23.72 o 
  -3   3  11        3.83       16.21     15.93 o 
  -2   3  11      735.97      673.73     36.70 o 
  -1   3  11       43.82       55.75     17.20 o 
   0   3  11        4.77        5.99     13.04 o 
   1   3  11        0.56       21.93     11.25 o 
   2   3  11       31.48       50.18     16.35 o 
   3   3  11        8.58       32.70     17.34 o 
  -8   4  11        2.42       24.38     16.21 o 
  -7   4  11       51.35       62.03     21.43 o 
  -6   4  11       48.49       86.00     19.46 o 
  -5   4  11       17.47       23.12     16.91 o 
  -4   4  11        5.95       13.53     17.34 o 
  -3   4  11       14.67       22.69     18.04 o 
  -2   4  11      419.64      397.35     29.68 o 
  -1   4  11       26.48       49.47     25.09 o 
   0   4  11       29.90       48.20     13.26 o 
   1   4  11        2.25       -5.50     14.80 o 
   2   4  11        0.63       -4.09     19.87 o 
   3   4  11      123.67      138.08     24.68 o 
  -7   5  11       18.61       23.82     17.20 o 
  -6   5  11       49.01       51.46     19.88 o 
  -5   5  11        0.11       19.31     15.08 o 
  -4   5  11        3.88        1.13     17.48 o 
  -3   5  11        3.36      -16.77     17.90 o 
  -2   5  11       41.64       36.37     19.46 o 
  -1   5  11       21.88       42.86     13.40 o 
   0   5  11        9.33        0.34     13.53 o 
   1   5  11       10.15        3.99     29.25 o 
   2   5  11       11.27       11.42     19.45 o 
  -6   6  11       40.71       57.38     21.43 o 
  -5   6  11       24.28       32.14     19.73 o 
  -4   6  11      118.51       93.80     22.43 o 
  -3   6  11      274.66      268.27     26.54 o 
  -2   6  11        1.11        5.21     20.44 o 
  -1   6  11       83.01       93.68     14.64 o 
   0   6  11       23.99       10.58     13.73 o 
   1   6  11        0.00        3.75     13.78 o 
  -5   7  11       20.65        5.50     21.71 o 
  -4   7  11       16.69       31.15     19.59 o 
  -3   7  11        9.84       -2.82     20.01 o 
  -2   7  11       64.81       82.06     22.00 o 
  -1   7  11        0.20        7.66     13.69 o 
   0   7  11       13.95       36.72     22.06 o 
  -8   0  12        6.43       -9.44     17.62 o 
  -6   0  12        5.04       13.25     15.79 o 
  -4   0  12        1.95        0.00     16.91 o 
  -2   0  12       48.15       83.32     18.19 o 
   0   0  12       47.88       43.26     14.45 o 
   2   0  12       68.76       87.28     21.43 o 
  -8   1  12       20.53       25.35     12.68 o 
  -7   1  12       52.07       69.03     20.37 o 
  -6   1  12       50.51       34.51     13.09 o 
  -5   1  12       40.32       43.82     12.76 o 
  -4   1  12       31.89       58.46     28.12 o 
  -3   1  12       17.27       15.30     21.85 o 
  -2   1  12        8.88        1.70     12.96 o 
  -1   1  12       37.80       30.20     10.43 o 
   0   1  12        0.86       -1.07      9.66 o 
   1   1  12        2.11        4.29     10.84 o 
   2   1  12       13.50        8.24     12.64 o 
  -8   2  12       22.51        0.00     19.03 o 
  -7   2  12       12.96       24.67     15.22 o 
  -6   2  12      116.48      104.38     19.61 o 
  -5   2  12        2.54      -16.63     18.32 o 
  -4   2  12       37.26       52.58     16.78 o 
  -3   2  12        1.13       -8.32     17.90 o 
  -2   2  12      188.49      194.18     23.85 o 
  -1   2  12        1.41      -12.25     12.25 o 
   0   2  12       71.10       78.75     13.73 o 
   1   2  12        0.16       -5.52     12.46 o 
   2   2  12        3.55       40.03     16.91 o 
  -7   3  12        7.21       14.66     18.04 o 
  -6   3  12        0.96        1.27     17.48 o 
  -5   3  12       78.79       75.72     20.16 o 
  -4   3  12      230.97      166.28     24.84 o 
  -3   3  12       65.85       65.43     21.86 o 
  -2   3  12       40.17        2.40     19.31 o 
  -1   3  12       77.30       66.77     15.80 o 
   0   3  12        0.05       18.23     12.15 o 
   1   3  12        2.64      -10.25     13.40 o 
   2   3  12        4.42      -19.31     19.31 o 
  -7   4  12       42.68       47.93     20.72 o 
  -6   4  12       13.36       37.78     15.65 o 
  -5   4  12        3.04        0.00     19.59 o 
  -4   4  12       46.63       43.85     20.72 o 
  -3   4  12      247.82      251.14     27.53 o 
  -2   4  12      267.70      256.26     30.50 o 
  -1   4  12       46.90       55.06     14.58 o 
   0   4  12       88.54       82.79     16.12 o 
   1   4  12       16.84       24.80     14.99 o 
  -6   5  12        0.49        8.17     18.04 o 
  -5   5  12        6.14        1.27     19.03 o 
  -4   5  12       34.58       22.27     21.57 o 
  -3   5  12        0.70       27.77     19.17 o 
  -2   5  12       21.72       -8.03     20.58 o 
  -1   5  12        4.97       19.86     13.60 o 
   0   5  12       21.09       11.84     16.28 o 
  -5   6  12        7.69       -7.05     18.18 o 
  -4   6  12       98.73      122.41     23.83 o 
  -3   6  12      159.87      175.50     28.92 o 
  -2   6  12      104.73       44.28     23.69 o 
  -1   6  12        8.14       18.40     12.86 o 
  -7   0  13       23.24       46.94     17.76 o 
  -5   0  13      381.02      396.31     28.54 o 
  -3   0  13       30.97        1.27     17.48 o 
  -1   0  13        0.00       19.04     13.54 o 
   1   0  13       27.85       38.26     13.29 o 
  -7   1  13       20.78       30.03     12.65 o 
  -6   1  13       16.51       31.86     12.26 o 
  -5   1  13       46.28       29.84     13.21 o 
  -4   1  13        5.75       19.67     11.79 o 
  -3   1  13        0.41        8.41     11.60 o 
  -2   1  13        2.30       24.78     11.30 o 
  -1   1  13       18.72       23.42     13.96 o 
   0   1  13        0.24        8.86      9.00 o 
  -6   2  13       44.04       53.85     18.61 o 
  -5   2  13       60.41       70.92     20.02 o 
  -4   2  13       10.28      -15.65     18.61 o 
  -3   2  13        2.01       19.73     18.60 o 
  -2   2  13       18.42       39.89     19.59 o 
  -1   2  13       11.35        4.79     13.60 o 
   0   2  13       29.13       23.29     14.17 o 
  -6   3  13        2.32       -4.09     19.31 o 
  -5   3  13       35.53       48.64     18.47 o 
  -4   3  13        7.51      -19.03     19.03 o 
  -3   3  13        1.97      -20.44     20.44 o 
  -2   3  13       30.04       38.34     19.17 o 
  -1   3  13        1.11      -13.25     13.25 o 
   0   3  13        0.19       10.89     13.65 o 
  -5   4  13        0.22        9.72     19.03 o 
  -4   4  13       44.45       38.91     19.03 o 
  -3   4  13      155.42      149.68     25.96 o 
  -2   4  13       49.57       72.32     20.44 o 
  -1   4  13       19.95       53.93     14.44 o 
  -4   0  14        2.68       25.37     19.31 o 
  -4   1  14        2.58        3.38     17.83 o 
  -3   1  14       49.73       68.61     18.47 o 
                                                 
